# Supplementary material for: 2,4,6,8-Tetra­kis(4-fluoro­phen­yl)-3,7-diaza­bicyclo­[3.3.1]nonan-9-one
Source: Acta Crystallogr Sect E Struct Rep Online. 2008 Nov 29;64(Pt 12):o2496. doi: 10.1107/S1600536808039135 (PMC2960046; doi:10.1107/S1600536808039135)
Supplement: Supplementary file 1 [file e-64-o2496-sup1.cif]

##############################################################################
###                                                                        ###
###        Electronic paper (Acta Crystallographica Section E)             ###
###                                                                        ###
##############################################################################
#                                                                            #
# This CIF contains the data in a paper accepted for publication in Acta     #
# Crystallographica Section E. It conforms to the requirements of Notes      #
# for Authors for Section E, and has been peer reviewed under the auspices   #
# of the IUCr Commission on Journals.                                        #
#                                                                            #
# Full details of the Crystallographic Information File format               #
# are given in the paper "The Crystallographic Information File (CIF):       #
# a New Standard Archive File for Crystallography" by S. R. Hall, F. H.      #
# Allen and I. D. Brown [Acta Cryst. (1991), A47, 655-685].                  #
#                                                                            #
# The current version of the core CIF dictionary is obtainable from          #
# ftp://ftp.iucr.org/pub/cif_core.dic. The current version number is 2.4.    #
#                                                                            #
# Software is freely available for graphical display of the structure(s) in  #
# this CIF.  For information consult the CIF home page http://www.iucr.org/  #
# cif/home.html                                                              #
#                                                                            #
# This file may be used for bona fide research purposes within the           #
# scientific community so long as proper attribution is given to the journal # 
# article from which it was obtained.                                        #
#                                                                            #
##############################################################################
                                             
data_global
_audit_creation_method     'SHELXL97'
_journal_date_recd_electronic     2008-11-17
_journal_date_accepted     2008-11-21
_journal_name_full     'Acta Crystallographica, Section E'
_journal_year     2008
_journal_volume     64
_journal_issue     12
_journal_page_first     o2496
_journal_page_last     o2496
_journal_paper_category     QO
_journal_coeditor_code     CI2727
_publ_contact_author_name     'Nilantha Lakshman'
_publ_contact_author_address
;
Department of  Food science and Technology
Faculty of Agriculture
University of Ruhuna
Mapalana
Kamburupitiya (81100)
Sri Lanka.
;
_publ_contact_author_email     nilanthalakshman@yahoo.co.uk
_publ_contact_author_fax     '+94-41-2292384'
_publ_contact_author_phone     '+94-41-2292200'
_publ_section_title
;
2,4,6,8-Tetrakis(4-fluorophenyl)-3,7-diazabicyclo[3.3.1]nonan-9-one
;
loop_
    _publ_author_name
    _publ_author_footnote
    _publ_author_address
    'S. Natarajan' .
;
Department of Physics
Madurai Kamaraj University
Madurai 625 021
India
;
    'V. Sudhapriya' .
;
Department of Chemistry
VIT University
Vellore 632 014
India
;
    'V. Vijayakumar' .
;
Department of Chemistry
VIT University
Vellore 632 014
India
;
    'N. Shoba' .
;
Department of Physics
The Madura College
Madurai 625 011
India
;
    'J. Suresh' .
;
Department of Physics
The Madura College
Madurai 625 011
India
;
    'P. L. Nilantha Lakshman' .
;
Department of Food Science and Technology
Faculty of Agriculture
University of Ruhuna
Mapalana
Kamburupitiya 81100
Sri Lanka
;
data_I
_audit_creation_method     SHELXL-97
_chemical_name_systematic
;
2,4,6,8-Tetrakis(4-fluorophenyl)-3,7-diazabicyclo[3.3.1]nonan-9-one
;
_chemical_name_common     ?
_chemical_formula_moiety     'C31 H24 F4 N2 O'
_chemical_formula_sum     'C31 H24 F4 N2 O'
_chemical_formula_iupac     'C31 H24 F4 N2 O'
_chemical_formula_weight     516.52
_chemical_melting_point     ?
_symmetry_cell_setting     Monoclinic
_symmetry_space_group_name_H-M     'C 2/c'
_symmetry_space_group_name_Hall     '-C 2yc'
loop_
    _symmetry_equiv_pos_as_xyz
    'x, y, z'
    '-x, y, -z+1/2'
    'x+1/2, y+1/2, z'
    '-x+1/2, y+1/2, -z+1/2'
    '-x, -y, -z'
    'x, -y, z-1/2'
    '-x+1/2, -y+1/2, -z'
    'x+1/2, -y+1/2, z-1/2'
_cell_length_a     37.1521(9)
_cell_length_b     7.1458(5)
_cell_length_c     26.2165(7)
_cell_angle_alpha     90.00
_cell_angle_beta     133.249(4)
_cell_angle_gamma     90.00
_cell_volume     5069.5(4)
_cell_formula_units_Z     8
_cell_measurement_reflns_used     25
_cell_measurement_theta_min     2
_cell_measurement_theta_max     25
_cell_measurement_temperature     293(2)
_exptl_crystal_description     Block
_exptl_crystal_colour     colourless
_exptl_crystal_size_max     0.19
_exptl_crystal_size_mid     0.16
_exptl_crystal_size_min     0.11
_exptl_crystal_density_diffrn     1.353
_exptl_crystal_density_meas     ?
_exptl_crystal_density_method     'not measured'
_exptl_crystal_F_000     2144
_exptl_absorpt_coefficient_mu     0.102
_exptl_absorpt_correction_type     psi-scan
_exptl_absorpt_process_details     '(North <i>et al.</i>,  1968)'
_exptl_absorpt_correction_T_min     0.986
_exptl_absorpt_correction_T_max     0.991
_exptl_special_details
;
;
_diffrn_ambient_temperature     293(2)
_diffrn_radiation_type     MoK\a
_diffrn_radiation_wavelength     0.71073
_diffrn_radiation_source     'fine-focus sealed tube'
_diffrn_radiation_monochromator     graphite
_diffrn_measurement_device_type     'Nonius MACH-3'
_diffrn_measurement_method     \w-2\q
_diffrn_detector_area_resol_mean     ?
_diffrn_reflns_number     5315
_diffrn_reflns_av_R_equivalents     0.0243
_diffrn_reflns_av_sigmaI/netI     0.0356
_diffrn_reflns_theta_min     2.13
_diffrn_reflns_theta_max     24.98
_diffrn_reflns_theta_full     24.98
_diffrn_measured_fraction_theta_max     0.999
_diffrn_measured_fraction_theta_full     0.999
_diffrn_reflns_limit_h_min     0
_diffrn_reflns_limit_h_max     44
_diffrn_reflns_limit_k_min     -1
_diffrn_reflns_limit_k_max     8
_diffrn_reflns_limit_l_min     -31
_diffrn_reflns_limit_l_max     22
_diffrn_standards_number     2
_diffrn_standards_interval_count     ?
_diffrn_standards_interval_time     60
_diffrn_standards_decay_%     0
_refine_special_details
;
Refinement of <i>F</i>^2^ against ALL reflections. The weighted <i>R</i>-factor
<i>wR</i> and goodness of fit <i>S</i> are based on <i>F</i>^2^, conventional
<i>R</i>-factors <i>R</i> are based on <i>F</i>, with <i>F</i> set to zero for
negative <i>F</i>^2^. The threshold expression of <i>F</i>^2^ >
\s(<i>F</i>^2^) is used only for calculating <i>R</i>-factors(gt) <i>etc</i>.
and is not relevant to the choice of reflections for refinement.
<i>R</i>-factors based on <i>F</i>^2^ are statistically about twice as large
as those based on <i>F</i>, and <i>R</i>- factors based on ALL data will be
even larger.
;
_reflns_number_total     4465
_reflns_number_gt     2735
_reflns_threshold_expression     I>2\s(I)
_refine_ls_structure_factor_coef     Fsqd
_refine_ls_matrix_type     full
_refine_ls_R_factor_all     0.0850
_refine_ls_R_factor_gt     0.0394
_refine_ls_wR_factor_gt     0.0936
_refine_ls_wR_factor_ref     0.1123
_refine_ls_goodness_of_fit_ref     1.021
_refine_ls_restrained_S_all     1.021
_refine_ls_number_reflns     4465
_refine_ls_number_parameters     351
_refine_ls_number_restraints     0
_refine_ls_hydrogen_treatment     mixed
_refine_ls_weighting_scheme     calc
_refine_ls_weighting_details
         'calc w=1/[\s^2^(Fo^2^)+(0.0552P)^2^+1.3466P] where P=(Fo^2^+2Fc^2^)/3'
_atom_sites_solution_hydrogens     geom
_atom_sites_solution_primary     direct
_atom_sites_solution_secondary     difmap
_refine_ls_shift/su_max     0.001
_refine_ls_shift/su_mean     0.000
_refine_diff_density_max     0.135
_refine_diff_density_min     -0.229
_refine_ls_extinction_method     none
_refine_ls_extinction_coef     ?
loop_
    _atom_type_symbol
    _atom_type_description
    _atom_type_scat_dispersion_real
    _atom_type_scat_dispersion_imag
    _atom_type_scat_source
    'C' 'C' 0.0033 0.0016
                         'International Tables Vol C Tables 4.2.6.8 and 6.1.1.4'
    'H' 'H' 0.0000 0.0000
                         'International Tables Vol C Tables 4.2.6.8 and 6.1.1.4'
    'N' 'N' 0.0061 0.0033
                         'International Tables Vol C Tables 4.2.6.8 and 6.1.1.4'
    'O' 'O' 0.0106 0.0060
                         'International Tables Vol C Tables 4.2.6.8 and 6.1.1.4'
    'F' 'F' 0.0171 0.0103
                         'International Tables Vol C Tables 4.2.6.8 and 6.1.1.4'
_computing_data_collection     'CAD-4 EXPRESS (Enraf--Nonius, 1994)'
_computing_cell_refinement     'CAD-4 EXPRESS (Enraf--Nonius, 1994)'
_computing_data_reduction     'XCAD4 (Harms & Wocadlo, 1996)'
_computing_structure_solution     'SHELXS97 (Sheldrick, 2008)'
_computing_structure_refinement     'SHELXL97 (Sheldrick, 2008)'
_computing_molecular_graphics     'PLATON (Spek, 2003)'
_computing_publication_material     'SHELXL97 (Sheldrick, 2008)'
loop_
    _atom_site_type_symbol
    _atom_site_label
    _atom_site_fract_x
    _atom_site_fract_y
    _atom_site_fract_z
    _atom_site_U_iso_or_equiv
    _atom_site_adp_type
    _atom_site_calc_flag
    _atom_site_refinement_flags
    _atom_site_occupancy
    _atom_site_disorder_assembly
    _atom_site_disorder_group
    C C1 0.11845(6) 0.4616(3) 0.20424(9) 0.0401(5) Uani d . 1 . .
    H H1 0.1151 0.3251 0.2002 0.048 Uiso calc R 1 . .
    C C2 0.17256(7) 0.5147(3) 0.24318(10) 0.0385(4) Uani d . 1 . .
    H H2 0.1871 0.5885 0.2850 0.046 Uiso calc R 1 . .
    C C3 0.20558(6) 0.3394(3) 0.26425(9) 0.0378(5) Uani d . 1 . .
    H H3 0.2379 0.3838 0.2838 0.045 Uiso calc R 1 . .
    C C4 0.18263(7) 0.3426(3) 0.15308(9) 0.0377(4) Uani d . 1 . .
    H H4 0.2166 0.3848 0.1798 0.045 Uiso calc R 1 . .
    C C5 0.14991(6) 0.5202(3) 0.12939(9) 0.0371(4) Uani d . 1 . .
    H H5 0.1508 0.5974 0.0994 0.044 Uiso calc R 1 . .
    C C6 0.09512(6) 0.4758(3) 0.09015(9) 0.0398(5) Uani d . 1 . .
    H H6 0.0897 0.3403 0.0836 0.048 Uiso calc R 1 . .
    C C7 0.17300(7) 0.6262(3) 0.19522(10) 0.0386(5) Uani d . 1 . .
    C C11 0.10312(7) 0.5332(3) 0.24153(10) 0.0430(5) Uani d . 1 . .
    C C12 0.11071(9) 0.4228(4) 0.29154(12) 0.0621(6) Uani d . 1 . .
    H H12 0.1258 0.3067 0.3025 0.074 Uiso calc R 1 . .
    C C13 0.09628(10) 0.4816(4) 0.32551(13) 0.0711(7) Uani d . 1 . .
    H H13 0.1017 0.4068 0.3593 0.085 Uiso calc R 1 . .
    C C14 0.07391(8) 0.6514(4) 0.30841(12) 0.0571(6) Uani d . 1 . .
    C C15 0.06615(8) 0.7656(3) 0.26035(12) 0.0564(6) Uani d . 1 . .
    H H15 0.0512 0.8817 0.2500 0.068 Uiso calc R 1 . .
    C C16 0.08102(8) 0.7055(3) 0.22704(11) 0.0504(5) Uani d . 1 . .
    H H16 0.0760 0.7829 0.1941 0.060 Uiso calc R 1 . .
    C C31 0.21368(7) 0.2239(3) 0.31941(9) 0.0394(5) Uani d . 1 . .
    C C32 0.18761(7) 0.0614(3) 0.30531(11) 0.0476(5) Uani d . 1 . .
    H H32 0.1646 0.0158 0.2597 0.057 Uiso calc R 1 . .
    C C33 0.19552(8) -0.0333(3) 0.35830(12) 0.0531(6) Uani d . 1 . .
    H H33 0.1778 -0.1413 0.3486 0.064 Uiso calc R 1 . .
    C C34 0.22973(8) 0.0344(3) 0.42487(11) 0.0520(6) Uani d . 1 . .
    C C35 0.25679(8) 0.1928(3) 0.44138(11) 0.0526(6) Uani d . 1 . .
    H H35 0.2801 0.2361 0.4873 0.063 Uiso calc R 1 . .
    C C36 0.24843(7) 0.2856(3) 0.38825(10) 0.0462(5) Uani d . 1 . .
    H H36 0.2666 0.3929 0.3987 0.055 Uiso calc R 1 . .
    C C41 0.16646(6) 0.2296(3) 0.09174(9) 0.0377(4) Uani d . 1 . .
    C C42 0.17840(7) 0.2953(3) 0.05514(10) 0.0486(5) Uani d . 1 . .
    H H42 0.1964 0.4056 0.0697 0.058 Uiso calc R 1 . .
    C C43 0.16441(8) 0.2022(3) -0.00210(11) 0.0572(6) Uani d . 1 . .
    H H43 0.1725 0.2483 -0.0263 0.069 Uiso calc R 1 . .
    C C44 0.13822(8) 0.0401(3) -0.02224(11) 0.0552(6) Uani d . 1 . .
    C C45 0.12559(8) -0.0312(3) 0.01184(11) 0.0550(6) Uani d . 1 . .
    H H45 0.1078 -0.1423 -0.0031 0.066 Uiso calc R 1 . .
    C C46 0.13961(7) 0.0644(3) 0.06916(10) 0.0476(5) Uani d . 1 . .
    H H46 0.1310 0.0176 0.0927 0.057 Uiso calc R 1 . .
    C C61 0.06009(7) 0.5723(3) 0.01948(10) 0.0406(5) Uani d . 1 . .
    C C62 0.03742(8) 0.7397(3) 0.00973(12) 0.0590(6) Uani d . 1 . .
    H H62 0.0420 0.7904 0.0465 0.071 Uiso calc R 1 . .
    C C63 0.00812(9) 0.8329(4) -0.05342(13) 0.0697(7) Uani d . 1 . .
    H H63 -0.0071 0.9450 -0.0595 0.084 Uiso calc R 1 . .
    C C64 0.00196(8) 0.7583(4) -0.10652(11) 0.0596(6) Uani d . 1 . .
    C C65 0.02287(8) 0.5928(3) -0.10022(11) 0.0546(6) Uani d . 1 . .
    H H65 0.0177 0.5435 -0.1376 0.066 Uiso calc R 1 . .
    C C66 0.05205(7) 0.4997(3) -0.03665(10) 0.0469(5) Uani d . 1 . .
    H H66 0.0665 0.3863 -0.0315 0.056 Uiso calc R 1 . .
    N N1 0.08615(6) 0.5436(3) 0.13358(8) 0.0448(4) Uani d . 1 . .
    N N2 0.18264(6) 0.2354(2) 0.20033(8) 0.0396(4) Uani d . 1 . .
    O O1 0.19350(5) 0.7766(2) 0.21027(7) 0.0521(4) Uani d . 1 . .
    F F1 0.05822(5) 0.7074(2) 0.34005(7) 0.0799(4) Uani d . 1 . .
    F F2 0.23818(6) -0.0598(2) 0.47714(7) 0.0775(4) Uani d . 1 . .
    F F3 0.12520(6) -0.0562(2) -0.07769(7) 0.0844(5) Uani d . 1 . .
    F F4 -0.02642(6) 0.8518(2) -0.16843(7) 0.0923(5) Uani d . 1 . .
    H H1A 0.1975(8) 0.130(3) 0.2109(11) 0.057(7) Uiso d . 1 . .
    H H2A 0.0545(8) 0.522(3) 0.1100(10) 0.052(6) Uiso d . 1 . .
loop_
    _atom_site_aniso_label
    _atom_site_aniso_U_11
    _atom_site_aniso_U_22
    _atom_site_aniso_U_33
    _atom_site_aniso_U_12
    _atom_site_aniso_U_13
    _atom_site_aniso_U_23
    C1 0.0412(10) 0.0390(12) 0.0455(11) 0.0006(9) 0.0318(9) 0.0010(9)
    C2 0.0420(10) 0.0344(11) 0.0438(10) -0.0014(9) 0.0313(9) -0.0037(9)
    C3 0.0366(10) 0.0367(11) 0.0427(11) 0.0005(9) 0.0282(9) -0.0008(9)
    C4 0.0358(9) 0.0366(11) 0.0442(11) -0.0001(9) 0.0288(9) -0.0007(9)
    C5 0.0401(10) 0.0341(11) 0.0429(10) 0.0006(8) 0.0308(9) 0.0023(9)
    C6 0.0395(10) 0.0392(12) 0.0443(10) -0.0017(9) 0.0302(9) -0.0026(9)
    C7 0.0359(10) 0.0317(11) 0.0527(12) 0.0042(9) 0.0321(9) 0.0020(9)
    C11 0.0399(10) 0.0480(13) 0.0455(11) -0.0007(10) 0.0309(9) 0.0007(10)
    C12 0.0749(15) 0.0619(16) 0.0706(15) 0.0213(13) 0.0580(14) 0.0195(13)
    C13 0.0894(18) 0.083(2) 0.0738(16) 0.0217(16) 0.0686(15) 0.0244(15)
    C14 0.0563(13) 0.0735(17) 0.0589(14) -0.0002(12) 0.0463(12) -0.0053(13)
    C15 0.0618(13) 0.0542(15) 0.0660(14) 0.0085(12) 0.0487(12) 0.0040(12)
    C16 0.0588(13) 0.0490(13) 0.0573(12) 0.0035(11) 0.0452(11) 0.0051(11)
    C31 0.0411(10) 0.0378(11) 0.0454(11) 0.0036(9) 0.0320(9) -0.0010(9)
    C32 0.0539(12) 0.0384(12) 0.0529(12) -0.0034(10) 0.0374(11) -0.0054(10)
    C33 0.0688(14) 0.0370(12) 0.0703(15) 0.0002(11) 0.0541(13) 0.0017(11)
    C34 0.0722(15) 0.0462(14) 0.0604(14) 0.0155(12) 0.0543(13) 0.0130(12)
    C35 0.0642(14) 0.0536(14) 0.0472(12) 0.0036(12) 0.0410(12) -0.0026(11)
    C36 0.0526(11) 0.0424(12) 0.0481(11) -0.0034(10) 0.0362(10) -0.0050(10)
    C41 0.0370(9) 0.0359(11) 0.0425(10) 0.0037(9) 0.0282(9) 0.0026(9)
    C42 0.0570(12) 0.0449(12) 0.0589(13) -0.0065(10) 0.0455(11) -0.0042(11)
    C43 0.0716(14) 0.0621(16) 0.0597(13) -0.0006(13) 0.0535(13) -0.0007(12)
    C44 0.0622(13) 0.0568(15) 0.0434(11) 0.0048(12) 0.0350(11) -0.0062(11)
    C45 0.0626(13) 0.0443(13) 0.0531(12) -0.0088(11) 0.0378(11) -0.0084(11)
    C46 0.0554(12) 0.0427(13) 0.0520(12) -0.0045(11) 0.0397(11) -0.0012(10)
    C61 0.0379(10) 0.0403(12) 0.0447(11) -0.0010(9) 0.0288(9) 0.0001(9)
    C62 0.0704(15) 0.0555(15) 0.0572(13) 0.0157(13) 0.0462(13) 0.0046(12)
    C63 0.0783(17) 0.0603(17) 0.0675(16) 0.0270(14) 0.0488(14) 0.0153(14)
    C64 0.0550(13) 0.0605(16) 0.0488(13) 0.0061(12) 0.0300(11) 0.0138(12)
    C65 0.0497(12) 0.0654(16) 0.0438(12) -0.0071(12) 0.0301(11) -0.0051(12)
    C66 0.0432(11) 0.0477(13) 0.0474(12) 0.0013(10) 0.0301(10) -0.0027(10)
    N1 0.0374(9) 0.0567(12) 0.0455(9) 0.0043(9) 0.0303(8) 0.0037(9)
    N2 0.0479(9) 0.0329(10) 0.0443(9) 0.0049(8) 0.0340(8) 0.0024(8)
    O1 0.0620(9) 0.0362(8) 0.0657(9) -0.0095(7) 0.0467(8) -0.0059(7)
    F1 0.0926(10) 0.1006(12) 0.0882(10) 0.0073(9) 0.0781(9) -0.0025(9)
    F2 0.1203(12) 0.0641(9) 0.0821(9) 0.0118(8) 0.0825(10) 0.0192(8)
    F3 0.1090(11) 0.0841(11) 0.0633(8) -0.0052(9) 0.0602(9) -0.0224(8)
    F4 0.0987(11) 0.0894(12) 0.0591(8) 0.0184(9) 0.0426(9) 0.0273(8)
_geom_special_details
;
All e.s.d.'s (except the e.s.d. in the dihedral angle between two l.s. planes)
are estimated using the full covariance matrix. The cell e.s.d.'s are taken
into account individually in the estimation of e.s.d.'s in distances, angles
and torsion angles; correlations between e.s.d.'s in cell parameters are only
used when they are defined by crystal symmetry. An approximate (isotropic)
treatment of cell e.s.d.'s is used for estimating e.s.d.'s involving l.s.
planes.
;
loop_
    _geom_bond_atom_site_label_1
    _geom_bond_atom_site_label_2
    _geom_bond_site_symmetry_2
    _geom_bond_distance
    _geom_bond_publ_flag
    C1 N1 . 1.473(2) ?
    C1 C11 . 1.518(3) ?
    C1 C2 . 1.554(2) ?
    C1 H1 . 0.98 ?
    C2 C7 . 1.498(3) ?
    C2 C3 . 1.566(3) ?
    C2 H2 . 0.98 ?
    C3 N2 . 1.459(2) ?
    C3 C31 . 1.505(3) ?
    C3 H3 . 0.98 ?
    C4 N2 . 1.456(2) ?
    C4 C41 . 1.508(3) ?
    C4 C5 . 1.562(3) ?
    C4 H4 . 0.98 ?
    C5 C7 . 1.503(3) ?
    C5 C6 . 1.559(2) ?
    C5 H5 . 0.98 ?
    C6 N1 . 1.470(2) ?
    C6 C61 . 1.516(3) ?
    C6 H6 . 0.98 ?
    C7 O1 . 1.216(2) ?
    C11 C16 . 1.381(3) ?
    C11 C12 . 1.383(3) ?
    C12 C13 . 1.383(3) ?
    C12 H12 . 0.93 ?
    C13 C14 . 1.361(3) ?
    C13 H13 . 0.93 ?
    C14 C15 . 1.356(3) ?
    C14 F1 . 1.360(2) ?
    C15 C16 . 1.383(3) ?
    C15 H15 . 0.93 ?
    C16 H16 . 0.93 ?
    C31 C36 . 1.388(3) ?
    C31 C32 . 1.390(3) ?
    C32 C33 . 1.384(3) ?
    C32 H32 . 0.93 ?
    C33 C34 . 1.362(3) ?
    C33 H33 . 0.93 ?
    C34 F2 . 1.356(2) ?
    C34 C35 . 1.372(3) ?
    C35 C36 . 1.372(3) ?
    C35 H35 . 0.93 ?
    C36 H36 . 0.93 ?
    C41 C42 . 1.386(3) ?
    C41 C46 . 1.389(3) ?
    C42 C43 . 1.377(3) ?
    C42 H42 . 0.93 ?
    C43 C44 . 1.365(3) ?
    C43 H43 . 0.93 ?
    C44 C45 . 1.361(3) ?
    C44 F3 . 1.363(2) ?
    C45 C46 . 1.387(3) ?
    C45 H45 . 0.93 ?
    C46 H46 . 0.93 ?
    C61 C62 . 1.382(3) ?
    C61 C66 . 1.386(3) ?
    C62 C63 . 1.379(3) ?
    C62 H62 . 0.93 ?
    C63 C64 . 1.356(3) ?
    C63 H63 . 0.93 ?
    C64 F4 . 1.359(2) ?
    C64 C65 . 1.361(3) ?
    C65 C66 . 1.386(3) ?
    C65 H65 . 0.93 ?
    C66 H66 . 0.93 ?
    N1 H2A . 0.89(2) ?
    N2 H1A . 0.86(2) ?
loop_
    _geom_angle_atom_site_label_1
    _geom_angle_atom_site_label_2
    _geom_angle_atom_site_label_3
    _geom_angle_site_symmetry_1
    _geom_angle_site_symmetry_3
    _geom_angle
    _geom_angle_publ_flag
    N1 C1 C11 . . 109.51(15) ?
    N1 C1 C2 . . 107.55(15) ?
    C11 C1 C2 . . 112.45(15) ?
    N1 C1 H1 . . 109.1 ?
    C11 C1 H1 . . 109.1 ?
    C2 C1 H1 . . 109.1 ?
    C7 C2 C1 . . 109.37(15) ?
    C7 C2 C3 . . 105.39(14) ?
    C1 C2 C3 . . 112.61(15) ?
    C7 C2 H2 . . 109.8 ?
    C1 C2 H2 . . 109.8 ?
    C3 C2 H2 . . 109.8 ?
    N2 C3 C31 . . 113.52(16) ?
    N2 C3 C2 . . 107.60(14) ?
    C31 C3 C2 . . 111.73(14) ?
    N2 C3 H3 . . 107.9 ?
    C31 C3 H3 . . 107.9 ?
    C2 C3 H3 . . 107.9 ?
    N2 C4 C41 . . 113.15(16) ?
    N2 C4 C5 . . 108.19(14) ?
    C41 C4 C5 . . 112.21(15) ?
    N2 C4 H4 . . 107.7 ?
    C41 C4 H4 . . 107.7 ?
    C5 C4 H4 . . 107.7 ?
    C7 C5 C6 . . 108.66(14) ?
    C7 C5 C4 . . 106.05(14) ?
    C6 C5 C4 . . 113.94(15) ?
    C7 C5 H5 . . 109.4 ?
    C6 C5 H5 . . 109.4 ?
    C4 C5 H5 . . 109.4 ?
    N1 C6 C61 . . 109.65(16) ?
    N1 C6 C5 . . 107.95(15) ?
    C61 C6 C5 . . 110.70(15) ?
    N1 C6 H6 . . 109.5 ?
    C61 C6 H6 . . 109.5 ?
    C5 C6 H6 . . 109.5 ?
    O1 C7 C2 . . 124.21(18) ?
    O1 C7 C5 . . 123.78(18) ?
    C2 C7 C5 . . 111.69(17) ?
    C16 C11 C12 . . 117.76(18) ?
    C16 C11 C1 . . 122.54(18) ?
    C12 C11 C1 . . 119.69(19) ?
    C13 C12 C11 . . 121.3(2) ?
    C13 C12 H12 . . 119.3 ?
    C11 C12 H12 . . 119.3 ?
    C14 C13 C12 . . 118.5(2) ?
    C14 C13 H13 . . 120.7 ?
    C12 C13 H13 . . 120.7 ?
    C15 C14 F1 . . 118.8(2) ?
    C15 C14 C13 . . 122.4(2) ?
    F1 C14 C13 . . 118.8(2) ?
    C14 C15 C16 . . 118.5(2) ?
    C14 C15 H15 . . 120.8 ?
    C16 C15 H15 . . 120.8 ?
    C11 C16 C15 . . 121.5(2) ?
    C11 C16 H16 . . 119.2 ?
    C15 C16 H16 . . 119.2 ?
    C36 C31 C32 . . 117.96(18) ?
    C36 C31 C3 . . 118.09(18) ?
    C32 C31 C3 . . 123.93(17) ?
    C33 C32 C31 . . 120.76(19) ?
    C33 C32 H32 . . 119.6 ?
    C31 C32 H32 . . 119.6 ?
    C34 C33 C32 . . 118.8(2) ?
    C34 C33 H33 . . 120.6 ?
    C32 C33 H33 . . 120.6 ?
    F2 C34 C33 . . 119.0(2) ?
    F2 C34 C35 . . 118.6(2) ?
    C33 C34 C35 . . 122.42(19) ?
    C34 C35 C36 . . 118.1(2) ?
    C34 C35 H35 . . 121.0 ?
    C36 C35 H35 . . 121.0 ?
    C35 C36 C31 . . 121.9(2) ?
    C35 C36 H36 . . 119.0 ?
    C31 C36 H36 . . 119.0 ?
    C42 C41 C46 . . 118.01(18) ?
    C42 C41 C4 . . 118.32(17) ?
    C46 C41 C4 . . 123.66(16) ?
    C43 C42 C41 . . 122.0(2) ?
    C43 C42 H42 . . 119.0 ?
    C41 C42 H42 . . 119.0 ?
    C44 C43 C42 . . 117.9(2) ?
    C44 C43 H43 . . 121.0 ?
    C42 C43 H43 . . 121.0 ?
    C45 C44 F3 . . 118.8(2) ?
    C45 C44 C43 . . 122.6(2) ?
    F3 C44 C43 . . 118.6(2) ?
    C44 C45 C46 . . 119.0(2) ?
    C44 C45 H45 . . 120.5 ?
    C46 C45 H45 . . 120.5 ?
    C45 C46 C41 . . 120.48(19) ?
    C45 C46 H46 . . 119.8 ?
    C41 C46 H46 . . 119.8 ?
    C62 C61 C66 . . 117.84(19) ?
    C62 C61 C6 . . 121.58(18) ?
    C66 C61 C6 . . 120.48(18) ?
    C63 C62 C61 . . 121.3(2) ?
    C63 C62 H62 . . 119.3 ?
    C61 C62 H62 . . 119.3 ?
    C64 C63 C62 . . 118.8(2) ?
    C64 C63 H63 . . 120.6 ?
    C62 C63 H63 . . 120.6 ?
    C63 C64 F4 . . 118.7(2) ?
    C63 C64 C65 . . 122.4(2) ?
    F4 C64 C65 . . 118.9(2) ?
    C64 C65 C66 . . 118.3(2) ?
    C64 C65 H65 . . 120.8 ?
    C66 C65 H65 . . 120.8 ?
    C65 C66 C61 . . 121.2(2) ?
    C65 C66 H66 . . 119.4 ?
    C61 C66 H66 . . 119.4 ?
    C6 N1 C1 . . 114.91(15) ?
    C6 N1 H2A . . 107.3(13) ?
    C1 N1 H2A . . 110.8(13) ?
    C4 N2 C3 . . 111.62(15) ?
    C4 N2 H1A . . 111.2(14) ?
    C3 N2 H1A . . 109.6(14) ?
loop_
    _geom_torsion_atom_site_label_1
    _geom_torsion_atom_site_label_2
    _geom_torsion_atom_site_label_3
    _geom_torsion_atom_site_label_4
    _geom_torsion_site_symmetry_1
    _geom_torsion_site_symmetry_2
    _geom_torsion_site_symmetry_3
    _geom_torsion_site_symmetry_4
    _geom_torsion
    _geom_torsion_publ_flag
    N1 C1 C2 C7 . . . . -1.1(2) ?
    C11 C1 C2 C7 . . . . -121.79(18) ?
    N1 C1 C2 C3 . . . . -117.95(17) ?
    C11 C1 C2 C3 . . . . 121.40(17) ?
    C7 C2 C3 N2 . . . . -61.43(18) ?
    C1 C2 C3 N2 . . . . 57.74(18) ?
    C7 C2 C3 C31 . . . . 173.32(15) ?
    C1 C2 C3 C31 . . . . -67.52(19) ?
    N2 C4 C5 C7 . . . . 59.39(18) ?
    C41 C4 C5 C7 . . . . -175.09(15) ?
    N2 C4 C5 C6 . . . . -60.09(19) ?
    C41 C4 C5 C6 . . . . 65.43(19) ?
    C7 C5 C6 N1 . . . . -3.4(2) ?
    C4 C5 C6 N1 . . . . 114.62(17) ?
    C7 C5 C6 C61 . . . . 116.65(18) ?
    C4 C5 C6 C61 . . . . -125.36(17) ?
    C1 C2 C7 O1 . . . . 128.28(19) ?
    C3 C2 C7 O1 . . . . -110.4(2) ?
    C1 C2 C7 C5 . . . . -58.06(19) ?
    C3 C2 C7 C5 . . . . 63.24(18) ?
    C6 C5 C7 O1 . . . . -125.73(19) ?
    C4 C5 C7 O1 . . . . 111.4(2) ?
    C6 C5 C7 C2 . . . . 60.57(19) ?
    C4 C5 C7 C2 . . . . -62.32(17) ?
    N1 C1 C11 C16 . . . . -28.4(3) ?
    C2 C1 C11 C16 . . . . 91.1(2) ?
    N1 C1 C11 C12 . . . . 150.81(19) ?
    C2 C1 C11 C12 . . . . -89.7(2) ?
    C16 C11 C12 C13 . . . . 0.6(3) ?
    C1 C11 C12 C13 . . . . -178.6(2) ?
    C11 C12 C13 C14 . . . . 0.4(4) ?
    C12 C13 C14 C15 . . . . -1.2(4) ?
    C12 C13 C14 F1 . . . . 178.0(2) ?
    F1 C14 C15 C16 . . . . -178.3(2) ?
    C13 C14 C15 C16 . . . . 0.8(4) ?
    C12 C11 C16 C15 . . . . -1.0(3) ?
    C1 C11 C16 C15 . . . . 178.22(19) ?
    C14 C15 C16 C11 . . . . 0.3(3) ?
    N2 C3 C31 C36 . . . . 159.61(16) ?
    C2 C3 C31 C36 . . . . -78.5(2) ?
    N2 C3 C31 C32 . . . . -21.9(2) ?
    C2 C3 C31 C32 . . . . 100.0(2) ?
    C36 C31 C32 C33 . . . . 1.3(3) ?
    C3 C31 C32 C33 . . . . -177.17(18) ?
    C31 C32 C33 C34 . . . . -0.6(3) ?
    C32 C33 C34 F2 . . . . -178.90(18) ?
    C32 C33 C34 C35 . . . . -0.2(3) ?
    F2 C34 C35 C36 . . . . 179.10(18) ?
    C33 C34 C35 C36 . . . . 0.4(3) ?
    C34 C35 C36 C31 . . . . 0.3(3) ?
    C32 C31 C36 C35 . . . . -1.1(3) ?
    C3 C31 C36 C35 . . . . 177.44(18) ?
    N2 C4 C41 C42 . . . . -161.32(17) ?
    C5 C4 C41 C42 . . . . 75.9(2) ?
    N2 C4 C41 C46 . . . . 19.6(2) ?
    C5 C4 C41 C46 . . . . -103.2(2) ?
    C46 C41 C42 C43 . . . . 0.1(3) ?
    C4 C41 C42 C43 . . . . -179.00(19) ?
    C41 C42 C43 C44 . . . . -0.3(3) ?
    C42 C43 C44 C45 . . . . 0.1(3) ?
    C42 C43 C44 F3 . . . . -178.32(19) ?
    F3 C44 C45 C46 . . . . 178.73(19) ?
    C43 C44 C45 C46 . . . . 0.3(3) ?
    C44 C45 C46 C41 . . . . -0.5(3) ?
    C42 C41 C46 C45 . . . . 0.3(3) ?
    C4 C41 C46 C45 . . . . 179.37(19) ?
    N1 C6 C61 C62 . . . . 20.6(3) ?
    C5 C6 C61 C62 . . . . -98.4(2) ?
    N1 C6 C61 C66 . . . . -163.06(17) ?
    C5 C6 C61 C66 . . . . 77.9(2) ?
    C66 C61 C62 C63 . . . . -0.6(3) ?
    C6 C61 C62 C63 . . . . 175.7(2) ?
    C61 C62 C63 C64 . . . . -0.4(4) ?
    C62 C63 C64 F4 . . . . -179.1(2) ?
    C62 C63 C64 C65 . . . . 1.3(4) ?
    C63 C64 C65 C66 . . . . -1.0(3) ?
    F4 C64 C65 C66 . . . . 179.5(2) ?
    C64 C65 C66 C61 . . . . -0.2(3) ?
    C62 C61 C66 C65 . . . . 1.0(3) ?
    C6 C61 C66 C65 . . . . -175.47(18) ?
    C61 C6 N1 C1 . . . . -179.30(16) ?
    C5 C6 N1 C1 . . . . -58.6(2) ?
    C11 C1 N1 C6 . . . . -176.23(16) ?
    C2 C1 N1 C6 . . . . 61.3(2) ?
    C41 C4 N2 C3 . . . . 171.16(15) ?
    C5 C4 N2 C3 . . . . -63.87(18) ?
    C31 C3 N2 C4 . . . . -170.94(14) ?
    C2 C3 N2 C4 . . . . 64.88(18) ?
loop_
    _geom_hbond_atom_site_label_D
    _geom_hbond_atom_site_label_H
    _geom_hbond_atom_site_label_A
    _geom_hbond_site_symmetry_A
    _geom_hbond_distance_DH
    _geom_hbond_distance_HA
    _geom_hbond_distance_DA
    _geom_hbond_angle_DHA
    C15 H15 F4 5_575 0.93 2.52 3.254(3) 136
    C3 H3 O1 4_545 0.98 2.56 3.358(2) 138
    N2 H1A O1 1_545 0.86(2) 2.53(2) 3.292(2) 148(3)
    N1 H2A Cg3 5_565 0.89(2) 2.70(3) 3.549(3) 160(2)
    C36 H36 Cg2 4_555 0.93 2.81 3.696(3) 160
    C42 H42 Cg1 4_555 0.93 2.78 3.651(3) 157
    C45 H45 Cg3 1_545 0.93 2.65 3.494(3) 151
