# Supplementary material for: 2,4,6,8-Tetra­kis(4-fluoro­phen­yl)-3,7-diaza­bicyclo­[3.3.1]nonan-9-one
Source: Acta Crystallogr Sect E Struct Rep Online. 2008 Nov 29;64(Pt 12):o2496. doi: 10.1107/S1600536808039135 (PMC2960046; doi:10.1107/S1600536808039135)
Supplement: Supplementary file 2 [file e-64-o2496-Isup2.hkl]

#
# h,k,l, Fc-squared, Fo-squared, sigma(Fo-squared) and status flag
#
data_I
_shelx_title ' 4fbd in C 2/c'
_shelx_refln_list_code          4
_shelx_F_calc_maximum      474.95
_exptl_crystal_F_000      2144.00
_reflns_d_resolution_high  0.8415
 
loop_
 _symmetry_equiv_pos_as_xyz
 'x, y, z'
 '-x, y, -z+1/2'
 'x+1/2, y+1/2, z'
 '-x+1/2, y+1/2, -z+1/2'
 '-x, -y, -z'
 'x, -y, z-1/2'
 '-x+1/2, -y+1/2, -z'
 'x+1/2, -y+1/2, z-1/2'
 
_cell_length_a    37.1521
_cell_length_b     7.1458
_cell_length_c    26.2165
_cell_angle_alpha  90.000
_cell_angle_beta  133.249
_cell_angle_gamma  90.000
 
_shelx_F_squared_multiplier     1.000
 
loop_
 _refln_index_h
 _refln_index_k
 _refln_index_l
 _refln_F_squared_calc
 _refln_F_squared_meas
 _refln_F_squared_sigma
 _refln_observed_status
   4   0   0    12046.21    11439.18     53.34 o
   6   0   0      615.55      614.16     19.04 o
   8   0   0    12698.42    12750.25     80.67 o
  10   0   0     1327.32     1388.15     36.58 o
  12   0   0     5237.92     5904.69     70.43 o
  14   0   0     8172.24     8357.68     90.64 o
  16   0   0    11425.56    11468.98    115.75 o
  18   0   0      141.76      157.03     22.95 o
  20   0   0      192.17      183.77     24.45 o
  22   0   0      179.13      187.94     26.41 o
  24   0   0        0.44      -21.98     38.21 o
  26   0   0      871.34      900.50     39.19 o
  28   0   0       90.49      112.36     28.37 o
  30   0   0       24.88        6.39     47.80 o
  32   0   0       16.69        6.98     52.63 o
   1   1   0    45128.48    40804.34    436.66 o
   3   1   0     3324.05     3088.75     48.26 o
   5   1   0    49819.06    44749.18    560.85 o
   7   1   0    28569.02    26450.76    411.48 o
   9   1   0    10886.74    10232.18     57.55 o
  11   1   0    25018.41    23955.90     94.23 o
  13   1   0       20.84       37.68     23.31 o
  15   1   0     6508.55     6681.05    115.26 o
  17   1   0       32.81       41.96     21.10 o
  19   1   0     5072.06     5301.61    178.84 o
  21   1   0      159.99      241.85     35.67 o
  23   1   0        0.43       20.86     26.80 o
  25   1   0      365.81      347.22     24.72 o
  27   1   0      127.12      144.93     20.70 o
  29   1   0        0.10       -9.83     51.16 o
  31   1   0      356.35      408.98     27.55 o
   0   2   0     3367.84     3417.27     45.06 o
   2   2   0       86.51      104.53     15.46 o
   4   2   0    79437.33    73715.42    194.00 o
   6   2   0    13368.08    12785.99     89.21 o
   8   2   0    42235.95    40750.04    167.27 o
  10   2   0       33.34        3.72     25.89 o
  12   2   0     5879.47     5798.92     77.34 o
  14   2   0       34.26       19.37     28.89 o
  16   2   0     1491.80     1532.53     46.23 o
  18   2   0       45.59       64.62     35.67 o
  20   2   0      128.76       74.47     26.48 o
  22   2   0      605.96      643.83     33.45 o
  24   2   0     1077.97     1114.66     40.17 o
  26   2   0       37.69      -16.69     46.30 o
  28   2   0     1024.55      996.56     43.76 o
  30   2   0        7.01       17.93     48.84 o
   1   3   0     4465.11     4833.59     63.52 o
   3   3   0     7608.25     7086.58     76.43 o
   5   3   0     1151.09     1235.30     34.43 o
   7   3   0     2839.76     2951.53     55.56 o
   9   3   0       18.02       21.45     17.22 o
  11   3   0     3232.84     3158.77     65.34 o
  13   3   0        0.20        2.15     32.54 o
  15   3   0     3508.70     3517.37     76.17 o
  17   3   0      788.42      708.98     32.74 o
  19   3   0     3883.46     3620.86     87.51 o
  21   3   0        3.97       20.15     42.65 o
  23   3   0        0.46        1.70     43.89 o
  25   3   0       46.50       56.80     48.84 o
  27   3   0       19.55      -16.43     50.15 o
  29   3   0      141.90      206.20     34.76 o
   0   4   0    38711.28    40152.83    201.18 o
   2   4   0     1557.20     1624.94     42.45 o
   4   4   0     3062.46     3151.66     63.78 o
   6   4   0      309.38      224.98     23.35 o
   8   4   0      577.31      400.46     25.17 o
  10   4   0       13.36      -18.06     33.19 o
  12   4   0       94.08       47.34     37.30 o
  14   4   0       65.94       83.93     25.24 o
  16   4   0      277.53      294.17     30.00 o
  18   4   0      230.22      179.01     30.39 o
  20   4   0      742.79      729.32     37.17 o
  22   4   0      403.74      426.48     35.87 o
  24   4   0      130.55       88.30     49.63 o
  26   4   0       22.12       47.28     49.56 o
  28   4   0        6.22       27.71     48.32 o
   1   5   0      284.92      298.99     25.69 o
   3   5   0       72.80       26.41     39.52 o
   5   5   0     2810.42     2978.66     74.86 o
   7   5   0      270.91      274.93     28.82 o
   9   5   0       63.99       68.34     25.43 o
  11   5   0       80.06      100.62     27.26 o
  13   5   0       75.09       58.56     27.85 o
  15   5   0      296.95      263.78     31.82 o
  17   5   0       24.28       49.10     43.10 o
  19   5   0       55.69       58.10     47.34 o
  21   5   0      628.57      547.91     37.89 o
  23   5   0        6.48      -35.61     50.86 o
  25   5   0        7.06        9.06     51.19 o
   0   6   0       79.70      173.33     28.04 o
   2   6   0       23.33       75.71     41.87 o
   4   6   0      140.53       58.49     47.08 o
   6   6   0        6.80       81.64     42.84 o
   8   6   0        0.39      -40.95     45.97 o
  10   6   0       50.80       24.72     45.06 o
  12   6   0       62.14       -3.46     46.37 o
  14   6   0        8.11      -27.32     46.69 o
  16   6   0      215.86      229.22     34.76 o
  18   6   0        1.53       22.17     50.41 o
  20   6   0       24.86       40.56     50.47 o
  22   6   0        4.05      -36.52     51.00 o
   1   7   0      265.52      292.67     34.95 o
   3   7   0     3841.93     3735.24    103.95 o
   5   7   0     1049.40      962.65     44.21 o
   7   7   0        5.01       13.24     48.06 o
   9   7   0      299.63      282.82     35.61 o
  11   7   0      188.22      224.13     35.80 o
  13   7   0        0.00      -39.39     51.00 o
  15   7   0       11.09      -50.34     53.34 o
  17   7   0       14.71       27.26     53.93 o
   0   8   0       17.35       60.91     53.73 o
   2   8   0       54.03       69.58     56.99 o
   4   8   0        5.07      -37.17     54.13 o
   6   8   0      333.45      308.38     41.21 o
   8   8   0      353.07      305.19     41.08 o
  10   8   0        8.55      -37.24     55.36 o
 -31   1   1      195.01      260.61     41.47 o
 -29   1   1      118.72      150.59     21.67 o
 -27   1   1      105.43      110.76     20.74 o
 -25   1   1       29.03      -29.07     33.88 o
 -23   1   1      121.92      102.88     45.32 o
 -21   1   1      127.29      130.55     17.96 o
 -19   1   1      592.75      632.52     20.70 o
 -17   1   1      164.59      166.43     15.41 o
 -15   1   1     1377.25     1385.23     44.08 o
 -13   1   1     7534.27     7159.52     56.82 o
 -11   1   1     7836.83     7242.95     51.83 o
  -9   1   1    59822.95    54058.99    526.48 o
  -7   1   1      907.96      957.56     63.35 o
  -5   1   1   145386.70   124172.90   2526.61 o
  -3   1   1    11658.15    10675.19    230.23 o
  -1   1   1      832.59      857.12     36.84 o
   1   1   1      660.25      604.89     12.43 o
   3   1   1     1299.58     1292.19    115.33 o
   5   1   1      916.66      768.70     29.48 o
   7   1   1    64458.64    59162.61    628.93 o
   9   1   1     2735.51     2603.52     37.63 o
  11   1   1     2092.57     1960.69     52.69 o
  13   1   1     1853.00     1770.36     34.08 o
  15   1   1     2058.11     1981.40     54.29 o
  17   1   1      624.72      673.09     26.28 o
  19   1   1     1046.43     1090.82     57.09 o
  21   1   1      627.60      629.24     32.44 o
  23   1   1      686.07      764.48     25.06 o
  25   1   1      260.84      299.04     22.39 o
  27   1   1        0.61      -44.87     44.87 o
  29   1   1       10.11       -2.60     34.11 o
 -32   2   1        1.35       53.60     49.04 o
 -30   2   1       23.94       87.90     45.45 o
 -28   2   1      638.11      700.24     38.67 o
 -26   2   1       23.10        1.76     43.04 o
 -24   2   1      247.06      251.06     30.71 o
 -22   2   1       25.79       34.37     39.58 o
 -20   2   1      428.75      385.01     29.02 o
 -18   2   1      246.98      215.85     24.98 o
 -16   2   1      345.79      315.82     23.61 o
 -14   2   1     1380.82     1381.57     39.84 o
 -12   2   1     8118.34     8026.28     86.54 o
 -10   2   1     6159.49     6243.66     72.84 o
  -8   2   1     9611.33     9368.59     80.80 o
  -6   2   1       74.74       35.54     26.67 o
  -4   2   1      321.95      325.86     17.22 o
  -2   2   1     4048.85     4133.49     49.95 o
   0   2   1     5608.15     5454.93    258.37 o
   2   2   1    12038.87    11567.25     78.38 o
   4   2   1        0.09       13.17     24.39 o
   6   2   1     2240.30     2179.49     44.47 o
   8   2   1      311.72      360.88     18.32 o
  10   2   1      767.91      700.76     21.58 o
  12   2   1      312.33      345.62     21.06 o
  14   2   1     4165.20     4041.41     73.69 o
  16   2   1       33.67       59.80     23.54 o
  18   2   1      201.28      145.81     25.30 o
  20   2   1      650.87      630.98     33.65 o
  22   2   1      339.71      332.58     32.15 o
  24   2   1       31.86       78.91     46.17 o
  26   2   1       10.38       89.27     28.82 o
  28   2   1      168.01      182.46     33.45 o
  30   2   1        1.30       -9.33     50.08 o
 -31   3   1        9.53       28.37     52.10 o
 -29   3   1      923.95      918.76     45.52 o
 -27   3   1       12.17        5.93     44.80 o
 -25   3   1       62.01       38.08     46.50 o
 -23   3   1     1261.52     1144.07     41.34 o
 -21   3   1       15.12       -2.93     39.39 o
 -19   3   1     1411.54     1380.78     42.19 o
 -17   3   1      388.89      363.16     28.17 o
 -15   3   1      618.84      701.67     28.89 o
 -13   3   1      899.30      933.96     28.50 o
 -11   3   1     2813.64     2964.57     60.97 o
  -9   3   1      303.60      320.71     19.04 o
  -7   3   1      888.56      821.14     24.26 o
  -5   3   1    18556.70    18614.58    120.38 o
  -3   3   1    17725.81    17959.59    116.14 o
  -1   3   1     5204.14     5410.98     67.43 o
   1   3   1     3444.89     3170.64     53.86 o
   3   3   1     4002.02     3869.31     59.08 o
   5   3   1      188.83      162.18     17.41 o
   7   3   1     6463.72     6783.15     80.80 o
   9   3   1     4413.78     4085.69     68.73 o
  11   3   1      280.72      202.35     22.37 o
  13   3   1     2167.16     2101.30     60.58 o
  15   3   1     1756.77     1767.94     51.91 o
  17   3   1       58.98       20.28     37.43 o
  19   3   1     4495.41     4101.27     93.25 o
  21   3   1        4.35       -6.52     42.52 o
  23   3   1     1063.84     1070.38     41.93 o
  25   3   1        4.49       23.74     47.47 o
  27   3   1        8.59      -49.04     49.04 o
  29   3   1        3.79       -9.33     50.60 o
 -28   4   1        0.00       -6.65     49.76 o
 -26   4   1      161.55       90.97     52.23 o
 -24   4   1      860.32      795.84     40.63 o
 -22   4   1       79.61      106.23     29.08 o
 -20   4   1      348.05      365.64     31.43 o
 -18   4   1      471.24      491.95     31.11 o
 -16   4   1      219.08      122.34     27.19 o
 -14   4   1       11.05       10.11     37.43 o
 -12   4   1      604.97      585.53     28.43 o
 -10   4   1     1097.68     1099.07     31.43 o
  -8   4   1      775.45      885.05     28.37 o
  -6   4   1       54.01      -12.59     31.95 o
  -4   4   1     1700.58     1875.09     52.95 o
  -2   4   1     9810.98    10366.39    105.97 o
   0   4   1        1.69       18.88     21.00 o
   2   4   1     1739.93     1618.94     43.17 o
   4   4   1       22.53        6.78     30.32 o
   6   4   1     5329.66     5058.70     81.19 o
   8   4   1      277.75      253.22     24.06 o
  10   4   1      167.30      125.47     24.52 o
  12   4   1       76.56       78.97     24.72 o
  14   4   1      129.13       35.61     43.37 o
  16   4   1     1536.11     1503.71     43.50 o
  18   4   1      187.50      144.90     30.45 o
  20   4   1      107.19      112.16     30.13 o
  22   4   1     1067.84     1153.59     44.41 o
  24   4   1       34.43       34.76     50.54 o
  26   4   1      284.38      236.72     38.34 o
 -25   5   1       72.26       87.25     52.82 o
 -23   5   1      115.32       95.14     50.73 o
 -21   5   1      403.75      368.05     36.26 o
 -19   5   1       15.42       30.13     29.41 o
 -17   5   1     1114.93     1076.38     42.26 o
 -15   5   1      234.83      222.57     30.78 o
 -13   5   1      137.17      134.20     28.24 o
 -11   5   1      233.24      270.63     29.48 o
  -9   5   1       37.89       41.60     39.45 o
  -7   5   1     1329.17     1232.76     39.58 o
  -5   5   1      135.35      118.82     27.32 o
  -3   5   1      248.60      234.30     26.61 o
  -1   5   1       34.46      -28.56     38.93 o
   1   5   1       49.39       -6.00     36.78 o
   3   5   1     2820.32     2746.57     71.21 o
   5   5   1     1618.96     1548.83     46.10 o
   7   5   1      578.41      592.05     30.71 o
   9   5   1      175.28      169.68     27.39 o
  11   5   1      240.92      195.50     30.26 o
  13   5   1      249.82      250.93     30.78 o
  15   5   1       22.93        9.91     45.26 o
  17   5   1      954.50     1009.60     40.82 o
  19   5   1       88.81       78.97     47.41 o
  21   5   1        0.82       64.36     47.34 o
  23   5   1      438.79      424.46     38.87 o
  25   5   1       45.86       38.15     34.69 o
 -22   6   1       12.32      -53.54     53.54 o
 -20   6   1       87.14        4.17     48.52 o
 -18   6   1      260.60      172.48     36.13 o
 -16   6   1      892.96      896.40     42.52 o
 -14   6   1        2.26      -33.78     43.76 o
 -12   6   1      896.05      839.34     41.21 o
 -10   6   1       69.68       -3.26     48.00 o
  -8   6   1      364.01      280.08     32.87 o
  -6   6   1       37.16        7.63     45.06 o
  -4   6   1        0.76       -4.50     43.82 o
  -2   6   1       33.98       79.95     27.91 o
   0   6   1      191.25      160.75     28.95 o
   2   6   1       54.71       49.30     29.15 o
   4   6   1       50.87       34.43     28.95 o
   6   6   1       26.91       23.48     45.13 o
   8   6   1       64.27       62.67     43.89 o
  10   6   1      232.65      208.15     31.82 o
  12   6   1      123.83       91.49     47.73 o
  14   6   1      797.43      841.16     41.80 o
  16   6   1       83.67       15.91     49.69 o
  18   6   1        5.75       63.32     31.63 o
  20   6   1        5.01       26.41     51.13 o
 -19   7   1       42.41       86.21     50.47 o
 -17   7   1       81.58       48.84     55.63 o
 -15   7   1       96.09      111.12     34.95 o
 -13   7   1      162.61      229.35     36.06 o
 -11   7   1      297.42      332.90     36.65 o
  -9   7   1       63.47       11.41     53.41 o
  -7   7   1      298.03      318.56     37.69 o
  -5   7   1        9.97       58.43     51.45 o
  -3   7   1       23.97      -52.10     52.10 o
  -1   7   1       12.87      -10.89     49.63 o
   1   7   1        4.27       -5.48     50.47 o
   3   7   1        7.81       23.80     47.54 o
   5   7   1        0.94       76.17     45.91 o
   7   7   1       85.77      142.75     32.21 o
   9   7   1        3.05       88.04     46.37 o
  11   7   1        3.12      -53.21     53.21 o
  13   7   1       66.72       98.99     33.45 o
  15   7   1       14.89       -4.50     52.82 o
  17   7   1        9.80       11.67     54.06 o
 -10   8   1       43.96       57.45     60.97 o
  -8   8   1       82.29      106.16     36.19 o
  -6   8   1       38.14       30.98     57.19 o
  -4   8   1       81.00       -8.74     60.39 o
  -2   8   1      270.41      223.41     41.08 o
   0   8   1        2.69      -38.82     38.82 o
   2   8   1        0.10      -34.95     54.39 o
   4   8   1       24.40      -53.80     53.80 o
   6   8   1        3.04      -51.78     55.76 o
   8   8   1       37.19       90.97     35.74 o
 -34   0   2        2.69        0.00     50.41 o
 -32   0   2       31.74       -2.15     48.91 o
 -30   0   2      196.08      252.76     32.15 o
 -28   0   2      567.58      615.73     35.02 o
 -26   0   2      484.26      484.98     32.74 o
 -24   0   2      847.12      950.91     34.76 o
 -22   0   2      113.14      138.57     23.35 o
 -20   0   2     1629.86     1507.23     45.65 o
 -18   0   2       80.36       99.97     19.82 o
 -16   0   2      190.30      268.93     18.32 o
 -14   0   2    18648.79    20251.64    126.97 o
 -12   0   2     5919.20     5868.69     64.89 o
 -10   0   2   223840.78   212434.73    324.04 o
  -8   0   2   225573.69   200931.28    273.04 o
  -6   0   2     5636.67     5552.94     41.54 o
  -4   0   2      115.78       94.75      8.67 o
   0   0   2     3914.61     3850.75     19.97 o
   2   0   2     3690.56     3617.47     34.69 o
   4   0   2    52511.50    50086.74    136.49 o
   6   0   2     5465.48     5558.88     56.67 o
   8   0   2    26398.01    25840.38    128.01 o
  10   0   2    12631.90    13202.88    102.71 o
  12   0   2     3211.12     3153.42     60.06 o
  14   0   2     1094.51     1065.49     34.50 o
  16   0   2      208.19      274.60     23.54 o
  18   0   2      538.04      597.34     30.13 o
  20   0   2     3309.80     3201.42     83.21 o
  22   0   2     1753.52     1908.54     54.71 o
  24   0   2        0.04       29.15     26.74 o
  26   0   2       77.03      144.18     29.28 o
  28   0   2      389.56      438.48     36.71 o
  30   0   2       51.00       79.10     48.91 o
 -33   1   2      179.54      155.69     43.63 o
 -31   1   2        0.04       28.12     31.86 o
 -29   1   2      407.39      429.22     24.45 o
 -27   1   2      429.99      525.57     23.12 o
 -25   1   2      172.86      141.08     36.91 o
 -23   1   2       58.42       44.26     33.75 o
 -21   1   2        3.24      -23.99     23.99 o
 -19   1   2       95.77      121.52     14.91 o
 -17   1   2     1411.61     1475.31     29.50 o
 -15   1   2      438.25      546.57     18.06 o
 -13   1   2      313.53      228.07     11.87 o
 -11   1   2       37.15       18.77     17.26 o
  -9   1   2    84377.29    77309.59    725.02 o
  -7   1   2    32476.60    29662.85    834.05 o
  -5   1   2      636.58      711.66     19.01 o
  -3   1   2    46080.07    41896.98   1970.04 o
  -1   1   2     2440.57     2271.91    186.96 o
   1   1   2   122734.63   103313.58   2416.14 o
   3   1   2    77194.25    68353.45    337.31 o
   5   1   2    41238.00    37936.61    461.37 o
   7   1   2     2808.80     2524.72     37.27 o
   9   1   2     4318.53     3770.53     67.23 o
  11   1   2     1512.12     1489.21     30.73 o
  13   1   2      637.39      677.07     37.46 o
  15   1   2      850.51      924.03     24.06 o
  17   1   2      832.39      839.23     21.88 o
  19   1   2      619.08      571.75     22.25 o
  21   1   2     1116.74     1152.80     38.25 o
  23   1   2      707.24      717.73     25.91 o
  25   1   2      127.29      124.88     21.21 o
  27   1   2      227.53      249.29     24.58 o
  29   1   2      442.26      455.51     27.96 o
 -32   2   2       25.08       -6.72     47.34 o
 -30   2   2       12.00       28.82     47.34 o
 -28   2   2      172.87      154.94     31.43 o
 -26   2   2       38.84      -45.71     45.71 o
 -24   2   2       89.81       62.34     39.71 o
 -22   2   2      204.31      231.76     27.58 o
 -20   2   2      915.24      913.02     33.19 o
 -18   2   2    10630.01    10908.94    119.92 o
 -16   2   2    15196.12    14449.14    128.21 o
 -14   2   2    21345.85    21561.87    145.16 o
 -12   2   2    39504.65    39394.30    180.05 o
 -10   2   2     2825.63     2721.53     49.82 o
  -8   2   2     6568.81     6737.05     67.75 o
  -6   2   2    43050.16    42146.74    150.31 o
  -4   2   2    32366.75    31822.35    125.47 o
  -2   2   2     1371.68     1524.71     36.45 o
   0   2   2    16936.87    16291.87    744.81 o
   2   2   2      570.18      837.64     25.24 o
   4   2   2    12215.66    11142.27     84.84 o
   6   2   2     1066.74     1027.86     30.71 o
   8   2   2      454.95      638.09     20.02 o
  10   2   2     1341.11     1302.07     37.43 o
  12   2   2       46.49       31.17     32.61 o
  14   2   2     4468.42     4435.68     80.99 o
  16   2   2       38.44       51.32     22.56 o
  18   2   2        4.47      -16.37     36.13 o
  20   2   2      533.52      535.58     32.87 o
  22   2   2       42.72      -15.00     44.28 o
  24   2   2      601.41      562.25     37.37 o
  26   2   2      123.81       83.99     33.78 o
  28   2   2      135.46      163.48     33.06 o
 -31   3   2       79.85      101.27     34.43 o
 -29   3   2      459.40      499.00     38.02 o
 -27   3   2       29.63       58.56     43.43 o
 -25   3   2       30.81       60.91     45.26 o
 -23   3   2       53.15       70.56     41.47 o
 -21   3   2      166.58       82.36     43.82 o
 -19   3   2      353.89      298.08     28.43 o
 -17   3   2       15.53      -36.52     36.52 o
 -15   3   2     3076.57     3184.27     70.30 o
 -13   3   2      491.50      449.76     25.04 o
 -11   3   2     1322.29     1290.01     39.19 o
  -9   3   2     3408.11     3624.19     61.82 o
  -7   3   2     4486.11     4689.28     65.99 o
  -5   3   2     5169.98     5353.59     67.82 o
  -3   3   2    15952.22    17321.11    114.45 o
  -1   3   2     3793.16     4075.45     60.71 o
   1   3   2     7143.15     7218.31     76.17 o
   3   3   2       99.40      101.47     16.50 o
   5   3   2      264.94      223.15     17.80 o
   7   3   2     1566.33     1668.04     47.80 o
   9   3   2     4650.62     4540.01     75.06 o
  11   3   2      749.16      777.45     29.41 o
  13   3   2     1179.21     1149.22     34.24 o
  15   3   2       33.89      -18.26     39.65 o
  17   3   2      319.03      291.17     30.71 o
  19   3   2     2317.06     2515.20     66.12 o
  21   3   2       50.56       65.73     29.21 o
  23   3   2      176.81      151.75     33.32 o
  25   3   2      301.48      257.32     36.06 o
  27   3   2      224.51      187.16     36.26 o
 -30   4   2        3.74      -35.15     53.73 o
 -28   4   2        7.02       62.15     49.76 o
 -26   4   2        5.73       51.78     46.63 o
 -24   4   2      109.57       92.73     48.91 o
 -22   4   2      103.33      157.49     27.91 o
 -20   4   2       56.01       39.39     27.26 o
 -18   4   2       13.04        4.24     26.28 o
 -16   4   2       28.29       23.61     38.21 o
 -14   4   2      185.79      172.94     25.50 o
 -12   4   2       21.04       -2.28     34.56 o
 -10   4   2     6321.05     6627.17     94.49 o
  -8   4   2     1577.17     1781.18     52.95 o
  -6   4   2     1095.97     1071.62     29.21 o
  -4   4   2      361.52      475.13     23.02 o
  -2   4   2     1072.97     1235.30     36.19 o
   0   4   2      170.54      169.45     23.22 o
   2   4   2      151.46      199.68     19.63 o
   4   4   2      324.04      395.83     23.28 o
   6   4   2     2046.09     2115.46     58.30 o
   8   4   2      397.84      380.90     24.78 o
  10   4   2      207.43      158.99     25.56 o
  12   4   2      429.98      487.13     29.67 o
  14   4   2      676.67      680.35     33.84 o
  16   4   2      428.16      427.33     33.39 o
  18   4   2       57.26       41.67     43.82 o
  20   4   2       22.85       23.35     46.82 o
  22   4   2       32.51       52.95     45.65 o
  24   4   2      555.14      544.38     39.58 o
  26   4   2       40.37       46.95     34.24 o
 -27   5   2       28.71      -20.61     52.50 o
 -25   5   2      245.09      231.63     36.52 o
 -23   5   2        1.04      -48.00     48.00 o
 -21   5   2      157.13      109.75     32.87 o
 -19   5   2      226.31      243.04     33.06 o
 -17   5   2        5.86       38.21     42.19 o
 -15   5   2     1055.83      924.24     39.00 o
 -13   5   2      132.13      118.29     28.43 o
 -11   5   2      338.15      402.22     30.19 o
  -9   5   2       55.36       65.21     38.34 o
  -7   5   2     1230.17     1338.33     43.76 o
  -5   5   2      291.92      338.38     28.50 o
  -3   5   2       26.89        1.17     39.91 o
  -1   5   2       59.04       60.65     27.32 o
   1   5   2      576.24      639.27     29.93 o
   3   5   2      102.92       37.17     39.32 o
   5   5   2     1019.36      981.50     35.67 o
   7   5   2       35.02       -8.02     38.93 o
   9   5   2       14.58      -36.58     40.63 o
  11   5   2      807.54      729.65     35.87 o
  13   5   2      399.32      417.09     33.06 o
  15   5   2     1140.36     1114.79     42.32 o
  17   5   2        8.21       36.39     44.87 o
  19   5   2       16.85      -35.15     48.78 o
  21   5   2      244.93      307.93     34.89 o
  23   5   2       49.19      -22.56     54.26 o
 -24   6   2       97.84       22.95     55.30 o
 -22   6   2       36.36       32.28     51.84 o
 -20   6   2        2.01       30.26     48.06 o
 -18   6   2       25.67       26.80     49.23 o
 -16   6   2      183.77      132.31     35.28 o
 -14   6   2       72.15       41.80     50.34 o
 -12   6   2      128.61       51.13     50.80 o
 -10   6   2      920.46      950.98     39.52 o
  -8   6   2        0.69       27.65     45.13 o
  -6   6   2       43.64       77.21     44.87 o
  -4   6   2        0.08       87.71     43.95 o
  -2   6   2       16.21       40.10     45.06 o
   0   6   2      119.53      153.00     19.81 o
   2   6   2       58.27       58.95     44.34 o
   4   6   2       10.68       41.60     41.80 o
   6   6   2        7.20      -41.47     43.82 o
   8   6   2       14.07       54.26     29.61 o
  10   6   2        7.30        8.67     45.19 o
  12   6   2       83.36       27.13     47.67 o
  14   6   2      103.48       88.49     31.04 o
  16   6   2      131.46      162.51     34.11 o
  18   6   2        1.18       -8.61     48.91 o
  20   6   2       85.59      153.05     35.61 o
 -19   7   2       23.14       18.26     54.78 o
 -17   7   2       47.64       -2.15     55.36 o
 -15   7   2      222.74      248.85     37.69 o
 -13   7   2      990.78      960.43     46.30 o
 -11   7   2     1237.44     1182.28     48.65 o
  -9   7   2      368.12      273.76     36.84 o
  -7   7   2      959.49      912.50     44.60 o
  -5   7   2     3031.29     2996.92     80.80 o
  -3   7   2      308.44      329.51     38.67 o
  -1   7   2       40.92       25.43     52.23 o
   1   7   2      431.01      341.58     37.30 o
   3   7   2      553.16      546.41     39.26 o
   5   7   2      237.16      259.28     35.74 o
   7   7   2       92.57      126.84     33.78 o
   9   7   2       35.02      -50.67     50.67 o
  11   7   2      127.10      216.70     33.98 o
  13   7   2        3.31       26.02     50.47 o
  15   7   2        2.52      -16.11     52.17 o
 -12   8   2       50.38        2.35     59.47 o
 -10   8   2       30.84      -38.74     58.82 o
  -8   8   2       59.82       86.41     59.08 o
  -6   8   2       39.90       30.84     56.67 o
  -4   8   2      243.28      204.05     40.69 o
  -2   8   2      587.12      591.14     45.06 o
   0   8   2      379.98      366.06     28.28 o
   2   8   2       89.79       96.84     55.63 o
   4   8   2      166.77       37.82     59.41 o
   6   8   2      124.48      141.70     36.65 o
   8   8   2       23.38        6.98     54.91 o
 -33   1   3       36.63       57.29     27.58 o
 -31   1   3       34.07       52.73     32.12 o
 -29   1   3       31.31       63.77     31.35 o
 -27   1   3        0.77       45.28     27.38 o
 -25   1   3      696.96      708.77     26.12 o
 -23   1   3     1321.21     1401.13     29.90 o
 -21   1   3      283.44      302.92     35.25 o
 -19   1   3       28.11      -10.58     22.11 o
 -17   1   3     2866.39     3031.92     43.25 o
 -15   1   3      672.64      759.74     16.11 o
 -13   1   3      776.94      753.92     30.45 o
 -11   1   3    20119.97    19051.69    469.85 o
  -9   1   3       32.66       75.75     40.27 o
  -7   1   3    32541.54    29095.37    892.48 o
  -5   1   3    36330.92    33033.91   1500.19 o
  -3   1   3    37258.93    34785.50   1580.46 o
  -1   1   3    12644.46    11769.07    367.69 o
   1   1   3    52220.30    47576.79    285.66 o
   3   1   3    14191.70    13472.09     57.48 o
   5   1   3     8601.82     7543.15     48.58 o
   7   1   3     1009.22      903.26     35.90 o
   9   1   3     4431.65     4404.21     45.65 o
  11   1   3     4624.39     4674.66     50.79 o
  13   1   3     2513.77     2556.22     42.65 o
  15   1   3     2111.11     2036.15     39.73 o
  17   1   3       50.16       60.50     19.77 o
  19   1   3      447.04      437.57     21.74 o
  21   1   3        0.41        7.82     39.39 o
  23   1   3        1.77       -7.95     29.85 o
  25   1   3      229.92      284.64     23.22 o
  27   1   3        3.85       38.14     32.41 o
 -34   2   3       14.61       69.06     51.45 o
 -32   2   3        4.48      -50.54     50.54 o
 -30   2   3      105.18       82.10     31.69 o
 -28   2   3      269.04      197.46     31.82 o
 -26   2   3      514.86      554.75     33.84 o
 -24   2   3      268.90      217.09     29.54 o
 -22   2   3     1419.96     1309.18     40.89 o
 -20   2   3     1128.41     1016.45     33.13 o
 -18   2   3       17.50       72.71     22.04 o
 -16   2   3     2009.49     1957.19     53.21 o
 -14   2   3    16325.41    15958.78    122.79 o
 -12   2   3     1650.61     1499.21     42.97 o
 -10   2   3     1391.20     1390.57     39.65 o
  -8   2   3    18270.02    17855.06    104.01 o
  -6   2   3     3573.59     3800.91     50.41 o
  -4   2   3        9.61       15.72     24.78 o
  -2   2   3      149.64      243.30     16.76 o
   0   2   3     1527.04     1495.50     56.67 o
   2   2   3      188.93      228.24     15.32 o
   4   2   3     2940.88     2912.53     50.28 o
   6   2   3      210.87      173.20     17.93 o
   8   2   3      911.76      987.10     30.65 o
  10   2   3     1913.78     1583.66     42.19 o
  12   2   3    10681.16     9993.96    111.12 o
  14   2   3        3.80       51.65     36.06 o
  16   2   3        6.27        1.30     35.54 o
  18   2   3      537.18      505.06     30.91 o
  20   2   3      255.33      266.00     30.65 o
  22   2   3       35.56       12.32     43.30 o
  24   2   3       52.28       65.93     45.71 o
  26   2   3        7.93       -4.30     46.30 o
  28   2   3        0.31       25.56     46.56 o
 -31   3   3      184.67      138.83     34.82 o
 -29   3   3        0.18       53.67     43.37 o
 -27   3   3        9.78      -46.76     46.76 o
 -25   3   3      562.28      540.47     35.34 o
 -23   3   3      238.65      252.50     28.63 o
 -21   3   3      410.28      343.47     29.28 o
 -19   3   3        2.53       22.50     36.58 o
 -17   3   3       25.12       24.91     35.74 o
 -15   3   3      434.17      467.70     25.69 o
 -13   3   3     6102.60     6733.92     88.82 o
 -11   3   3       94.24      107.34     18.19 o
  -9   3   3        0.61       35.34     25.82 o
  -7   3   3     3979.89     3829.14     60.78 o
  -5   3   3     2209.35     2033.81     47.34 o
  -3   3   3      343.13      354.03     19.56 o
  -1   3   3     2549.19     2603.76     51.00 o
   1   3   3       61.74       49.56     15.59 o
   3   3   3     1140.40     1244.62     34.69 o
   5   3   3        5.85        0.00     26.48 o
   7   3   3     1482.34     1456.36     39.32 o
   9   3   3     1701.50     1764.10     47.73 o
  11   3   3     4375.03     4312.88     80.08 o
  13   3   3       75.45       92.60     24.72 o
  15   3   3     1080.37     1002.30     38.08 o
  17   3   3      495.53      428.76     32.67 o
  19   3   3      831.60      816.45     37.95 o
  21   3   3      310.61      334.47     34.37 o
  23   3   3      199.30      232.48     34.56 o
  25   3   3      582.66      580.38     41.54 o
  27   3   3       38.07       91.36     50.47 o
 -30   4   3      709.88      718.24     44.80 o
 -28   4   3      109.70       97.23     51.13 o
 -26   4   3      259.93      220.94     33.71 o
 -24   4   3        1.07      -31.63     44.93 o
 -22   4   3       47.09      -30.65     45.71 o
 -20   4   3      504.03      493.19     32.61 o
 -18   4   3      626.53      531.54     32.21 o
 -16   4   3      285.76      277.87     27.39 o
 -14   4   3      204.54      194.33     26.02 o
 -12   4   3        0.01      -35.15     35.15 o
 -10   4   3     4281.79     4339.55     76.82 o
  -8   4   3       19.98       26.67     30.71 o
  -6   4   3     1039.29     1205.17     36.06 o
  -4   4   3     4678.20     5105.53     78.25 o
  -2   4   3     2367.89     2548.33     58.69 o
   0   4   3       41.78       41.75     20.10 o
   2   4   3      406.10      395.18     24.13 o
   4   4   3     4256.49     4036.78     73.43 o
   6   4   3      603.15      615.01     27.39 o
   8   4   3     1258.24     1236.41     37.63 o
  10   4   3      171.48      166.35     26.08 o
  12   4   3      240.01      190.87     28.95 o
  14   4   3       26.74       67.23     44.47 o
  16   4   3        0.31       -1.63     45.06 o
  18   4   3      123.83       82.17     30.65 o
  20   4   3      426.17      453.74     34.95 o
  22   4   3      224.61      155.40     34.82 o
  24   4   3       27.75       20.02     51.84 o
 -27   5   3      209.56      231.24     36.84 o
 -25   5   3       26.84       67.56     48.97 o
 -23   5   3      153.63      147.51     32.21 o
 -21   5   3       13.75       72.32     46.50 o
 -19   5   3     1594.98     1573.29     46.89 o
 -17   5   3      589.79      545.88     33.91 o
 -15   5   3     1234.52     1167.54     39.91 o
 -13   5   3      490.12      474.61     31.95 o
 -11   5   3       26.13       34.56     40.04 o
  -9   5   3      294.55      291.76     28.11 o
  -7   5   3      225.60      266.13     27.45 o
  -5   5   3      225.53      220.35     27.26 o
  -3   5   3        3.30       22.82     40.10 o
  -1   5   3      349.95      398.70     29.21 o
   1   5   3     2734.79     2844.84     72.32 o
   3   5   3      491.22      507.54     29.54 o
   5   5   3      225.05      219.11     27.00 o
   7   5   3      101.24      123.77     27.58 o
   9   5   3      340.01      326.64     30.84 o
  11   5   3       26.28       -4.63     43.95 o
  13   5   3      736.76      744.84     36.91 o
  15   5   3      542.09      523.32     37.37 o
  17   5   3       52.14      -11.35     49.76 o
  19   5   3        5.38      -49.17     49.17 o
  21   5   3        0.02      -45.65     49.23 o
 -24   6   3        0.09      -55.49     55.49 o
 -22   6   3       71.05      100.75     32.61 o
 -20   6   3      646.78      522.80     39.58 o
 -18   6   3       33.14      -43.10     48.58 o
 -16   6   3      318.74      288.76     35.93 o
 -14   6   3      595.74      684.26     38.02 o
 -12   6   3       12.01       37.43     45.39 o
 -10   6   3     1304.96     1164.35     41.74 o
  -8   6   3        0.67      -22.89     46.30 o
  -6   6   3      132.73      207.18     31.43 o
  -4   6   3       31.11       70.04     45.45 o
  -2   6   3       10.79       50.86     49.50 o
   0   6   3      125.81      147.08     37.33 o
   2   6   3      110.62      157.49     28.37 o
   4   6   3      188.33      124.03     30.52 o
   6   6   3      881.96      893.85     40.24 o
   8   6   3      609.43      531.02     37.17 o
  10   6   3        0.01       12.46     44.73 o
  12   6   3       66.51       41.08     49.36 o
  14   6   3      150.98      181.09     33.45 o
  16   6   3        0.09      -40.24     51.06 o
  18   6   3       73.05      -48.91     55.36 o
 -19   7   3      151.70      162.90     37.82 o
 -17   7   3      136.53       77.86     37.95 o
 -15   7   3      985.88      933.96     47.47 o
 -13   7   3        8.16        7.89     54.32 o
 -11   7   3      675.53      606.79     42.32 o
  -9   7   3       21.43       99.19     32.74 o
  -7   7   3       64.07       -5.54     53.08 o
  -5   7   3      168.05       43.69     56.73 o
  -3   7   3       29.19       72.84     51.58 o
  -1   7   3        5.10       43.95     53.47 o
   1   7   3       13.74       38.93     45.97 o
   3   7   3       37.77       45.13     49.36 o
   5   7   3      127.68       84.38     50.67 o
   7   7   3        0.01      -25.82     48.13 o
   9   7   3       66.29       66.52     34.11 o
  11   7   3       66.17       38.54     53.73 o
  13   7   3       27.22       60.19     51.97 o
  15   7   3       37.70       40.17     57.84 o
 -12   8   3       99.05       69.06     58.04 o
 -10   8   3       16.23      -58.23     58.23 o
  -8   8   3       70.71       15.46     60.71 o
  -6   8   3       86.49      105.58     60.71 o
  -4   8   3      167.74      146.53     41.80 o
  -2   8   3        0.97       89.60     56.60 o
   0   8   3        0.03       53.62     37.78 o
   2   8   3      164.00      149.66     36.91 o
   4   8   3      296.77      240.63     40.50 o
   6   8   3      232.60      271.02     39.19 o
 -34   0   4      123.89      152.53     34.43 o
 -32   0   4      158.77      238.67     33.65 o
 -30   0   4     1225.02     1283.36     42.84 o
 -28   0   4      404.94      399.62     30.45 o
 -26   0   4      152.81      150.70     26.74 o
 -24   0   4      231.17      221.91     23.67 o
 -22   0   4        0.01      -31.63     31.63 o
 -20   0   4       23.81       32.54     26.61 o
 -18   0   4      688.17      744.06     22.30 o
 -16   0   4     5972.98     6872.56     78.78 o
 -14   0   4     4656.08     5076.77     62.99 o
 -12   0   4    37252.29    38067.18    145.16 o
 -10   0   4    38005.03    36708.70    127.81 o
  -8   0   4    59056.48    54332.46    136.23 o
  -6   0   4     6058.77     5602.31     42.06 o
  -4   0   4     1307.56     1168.39     23.28 o
  -2   0   4     1509.80     1455.32     25.95 o
   0   0   4    17605.63    16677.24    100.30 o
   2   0   4     7760.59     7658.81     60.84 o
   4   0   4    14290.39    14684.29     91.36 o
   6   0   4      527.81      631.83     18.65 o
   8   0   4      103.36      109.88     15.19 o
  10   0   4     2127.18     2326.15     53.54 o
  12   0   4       42.33       11.02     30.19 o
  14   0   4       50.54       47.93     32.74 o
  16   0   4      689.56      755.67     31.30 o
  18   0   4     5605.31     5674.95    103.49 o
  20   0   4      612.74      598.77     34.37 o
  22   0   4      260.03      264.37     30.65 o
  24   0   4        4.91       -7.76     42.91 o
  26   0   4        7.34        2.15     45.45 o
  28   0   4      357.05      374.38     39.91 o
 -35   1   4      291.68      344.48     31.59 o
 -33   1   4       22.61       29.81     30.00 o
 -31   1   4      111.91       72.65     33.50 o
 -29   1   4       31.29      -35.93     42.16 o
 -27   1   4       21.98      -10.81     27.88 o
 -25   1   4       96.41      159.86     70.36 o
 -23   1   4        1.68       32.20     23.60 o
 -21   1   4      721.17      726.16     19.82 o
 -19   1   4     2317.60     2266.22     40.57 o
 -17   1   4     4072.51     4324.18     48.39 o
 -15   1   4     2909.68     2978.53     38.25 o
 -13   1   4     5791.71     5812.41     46.66 o
 -11   1   4      565.04      593.73     12.59 o
  -9   1   4      414.63      364.99     24.75 o
  -7   1   4    62516.62    56332.82   2184.19 o
  -5   1   4    35315.45    32586.72    762.58 o
  -3   1   4     1891.08     1868.47     95.83 o
  -1   1   4     1254.25     1283.16     59.08 o
   1   1   4     5862.59     5374.78     61.69 o
   3   1   4      562.54      662.33    176.30 o
   5   1   4     2509.10     2367.44     32.08 o
   7   1   4     2808.96     2708.10     54.13 o
   9   1   4     1049.94     1104.49     26.54 o
  11   1   4       11.39        8.67     19.41 o
  13   1   4     3919.48     4028.71     54.27 o
  15   1   4      154.73      183.98     17.02 o
  17   1   4     1416.98     1399.23     28.38 o
  19   1   4      902.16      941.62     77.05 o
  21   1   4      569.10      519.96     23.98 o
  23   1   4       66.11       52.93     26.28 o
  25   1   4        1.37      -48.91     48.91 o
  27   1   4        0.97       -7.09     33.64 o
 -34   2   4       12.08       25.24     47.93 o
 -32   2   4       99.24       55.95     50.34 o
 -30   2   4       20.28       41.80     44.08 o
 -28   2   4      963.31     1032.43     40.82 o
 -26   2   4     3274.57     3201.62     85.43 o
 -24   2   4      104.48       19.56     39.19 o
 -22   2   4     1552.05     1580.07     45.13 o
 -20   2   4     3220.08     3384.60     73.17 o
 -18   2   4     5481.22     5461.38     84.84 o
 -16   2   4    26283.29    25953.85    161.53 o
 -14   2   4     3169.67     3601.75     62.02 o
 -12   2   4    33345.41    31701.58    154.22 o
 -10   2   4    34351.12    34335.40    150.44 o
  -8   2   4    13243.99    12831.31     89.14 o
  -6   2   4     1000.61     1045.79     29.48 o
  -4   2   4       10.34       19.95     24.65 o
  -2   2   4      873.82      945.04     28.63 o
   0   2   4      337.39      325.03     12.15 o
   2   2   4       98.01       78.91     14.80 o
   4   2   4     4712.49     4549.34     61.95 o
   6   2   4       50.13       49.30     15.59 o
   8   2   4     6583.00     6070.33     80.67 o
  10   2   4       76.71      -36.45     36.45 o
  12   2   4     6208.17     5840.46     91.62 o
  14   2   4      456.10      427.46     27.91 o
  16   2   4      240.83      264.63     27.98 o
  18   2   4     2554.46     2501.90     66.58 o
  20   2   4      821.71      673.24     38.21 o
  22   2   4      459.61      446.76     35.54 o
  24   2   4       15.75        2.02     47.47 o
  26   2   4       44.89       72.06     48.52 o
 -33   3   4       35.06      -36.58     50.80 o
 -31   3   4       41.49       88.69     47.67 o
 -29   3   4       76.13       73.88     30.84 o
 -27   3   4       70.91       66.58     44.67 o
 -25   3   4      102.51       35.93     28.17 o
 -23   3   4       48.13       33.39     41.34 o
 -21   3   4      653.11      607.51     31.17 o
 -19   3   4      513.52      568.06     28.82 o
 -17   3   4     1010.02     1220.30     35.34 o
 -15   3   4      973.78      777.06     27.52 o
 -13   3   4     1798.87     1824.87     52.23 o
 -11   3   4      136.23      156.38     17.87 o
  -9   3   4     5754.67     5906.91     74.67 o
  -7   3   4    12323.56    13046.83    104.34 o
  -5   3   4       68.03       20.02     26.87 o
  -3   3   4     1843.73     2000.23     46.56 o
  -1   3   4      855.49      871.16     26.54 o
   1   3   4      203.09      196.94     16.89 o
   3   3   4      279.66      259.93     18.32 o
   5   3   4     4591.96     4664.63     72.06 o
   7   3   4     2382.85     2205.06     57.91 o
   9   3   4      495.31      447.48     26.08 o
  11   3   4      680.75      653.03     29.87 o
  13   3   4     1510.43     1324.96     39.39 o
  15   3   4      371.48      285.56     31.76 o
  17   3   4     5284.14     5243.71    105.97 o
  19   3   4       18.59       58.82     41.67 o
  21   3   4      170.93      138.77     32.41 o
  23   3   4       75.02       43.37     51.19 o
  25   3   4      242.41      232.67     39.45 o
 -30   4   4        1.32      -13.17     49.50 o
 -28   4   4      352.13      365.51     35.74 o
 -26   4   4       20.58        5.61     44.80 o
 -24   4   4       69.55       -5.09     44.93 o
 -22   4   4      115.85      146.14     29.67 o
 -20   4   4      516.73      415.72     32.28 o
 -18   4   4      171.24      218.20     27.71 o
 -16   4   4       79.78       63.32     37.43 o
 -14   4   4        0.03       22.17     36.32 o
 -12   4   4       18.38        9.85     34.30 o
 -10   4   4       47.99       42.45     33.98 o
  -8   4   4        2.48      -33.91     33.91 o
  -6   4   4     1705.62     1737.62     45.58 o
  -4   4   4        9.54      -31.76     31.76 o
  -2   4   4      595.09      707.22     24.45 o
   0   4   4      595.40      660.38     18.57 o
   2   4   4      194.05      181.81     21.78 o
   4   4   4      184.26      208.42     23.02 o
   6   4   4       28.88       66.71     34.95 o
   8   4   4     1952.54     1847.24     54.06 o
  10   4   4      327.59      325.60     29.35 o
  12   4   4     1420.38     1332.07     40.76 o
  14   4   4     3581.74     3412.12     90.12 o
  16   4   4      171.04      179.79     31.30 o
  18   4   4        9.66       54.78     45.65 o
  20   4   4     1087.81      997.34     44.93 o
  22   4   4      209.92      227.72     35.54 o
  24   4   4      297.74      299.91     39.06 o
 -29   5   4        1.76       36.78     51.52 o
 -27   5   4      163.16      197.72     35.21 o
 -25   5   4        6.17       41.80     46.89 o
 -23   5   4     1156.48     1012.99     43.37 o
 -21   5   4      762.48      752.28     39.78 o
 -19   5   4      205.87      185.00     31.37 o
 -17   5   4      134.66       71.67     29.35 o
 -15   5   4      770.10      681.91     36.71 o
 -13   5   4      524.90      521.76     32.61 o
 -11   5   4       31.74      -39.84     39.84 o
  -9   5   4        7.80      -15.13     40.10 o
  -7   5   4      392.34      359.71     30.00 o
  -5   5   4      336.43      355.47     29.87 o
  -3   5   4        0.11      -30.45     40.82 o
  -1   5   4      192.55      210.11     28.56 o
   1   5   4      940.28      925.15     33.78 o
   3   5   4      530.04      506.30     30.98 o
   5   5   4      788.82      725.22     33.98 o
   7   5   4      722.20      694.31     34.17 o
   9   5   4      342.42      352.14     32.02 o
  11   5   4       39.11      -16.17     44.47 o
  13   5   4      930.59      868.88     39.65 o
  15   5   4       23.98        3.72     45.78 o
  17   5   4      152.50      175.87     32.74 o
  19   5   4        7.72       63.52     44.28 o
  21   5   4        3.56      -53.15     53.15 o
 -26   6   4       28.21       92.40     35.02 o
 -24   6   4      218.16      203.98     37.50 o
 -22   6   4       46.20       51.91     32.87 o
 -20   6   4      363.00      267.11     37.69 o
 -18   6   4      143.17      178.74     33.52 o
 -16   6   4       15.20       39.00     51.13 o
 -14   6   4      125.26      178.22     31.63 o
 -12   6   4      246.60      219.50     31.89 o
 -10   6   4       25.52      -48.06     48.06 o
  -8   6   4        6.90       33.52     46.56 o
  -6   6   4      121.20      179.85     31.30 o
  -4   6   4        2.93        1.50     46.82 o
  -2   6   4       57.79       72.65     48.52 o
   0   6   4       75.85       92.53     20.19 o
   2   6   4       91.93       72.19     42.19 o
   4   6   4       64.23       64.43     42.06 o
   6   6   4      464.93      480.09     35.34 o
   8   6   4     1166.08     1122.29     43.17 o
  10   6   4      166.39      143.40     33.71 o
  12   6   4        1.95      -47.02     47.02 o
  14   6   4        3.13       47.41     49.43 o
  16   6   4       78.85      122.27     32.21 o
  18   6   4       80.34       92.14     54.32 o
 -21   7   4        8.37      -29.80     56.67 o
 -19   7   4      140.15      156.38     36.91 o
 -17   7   4        1.16       33.71     54.78 o
 -15   7   4     1547.52     1454.73     51.45 o
 -13   7   4      108.17      120.84     33.91 o
 -11   7   4      101.64       45.91     56.47 o
  -9   7   4        3.28      -22.30     52.36 o
  -7   7   4      659.13      634.90     41.74 o
  -5   7   4      681.90      735.13     43.30 o
  -3   7   4        3.73       80.73     53.02 o
  -1   7   4      179.11      212.07     35.21 o
   1   7   4       70.53       22.56     47.87 o
   3   7   4      109.88       80.41     49.17 o
   5   7   4      130.77       21.52     50.93 o
   7   7   4        3.07       -4.04     49.76 o
   9   7   4       48.80       77.21     35.41 o
  11   7   4       55.50       33.00     51.58 o
  13   7   4        0.02        6.91     49.76 o
 -12   8   4      191.05      174.51     40.24 o
 -10   8   4      146.72       47.28     62.28 o
  -8   8   4      559.70      545.10     44.47 o
  -6   8   4      151.43      186.05     40.76 o
  -4   8   4      273.54      222.11     44.21 o
  -2   8   4      118.00       19.82     61.43 o
   0   8   4       27.31       67.70     28.90 o
   2   8   4      192.99      232.87     37.43 o
   4   8   4      188.07      172.81     36.97 o
   6   8   4       96.70      108.51     58.23 o
 -35   1   5      131.19      125.65     23.44 o
 -33   1   5      158.36      172.05     22.96 o
 -31   1   5      182.21      176.03     53.18 o
 -29   1   5      134.85      138.94     20.40 o
 -27   1   5      140.10      158.02     28.46 o
 -25   1   5      107.28      130.55     17.31 o
 -23   1   5      124.69      143.45     16.11 o
 -21   1   5      114.55      101.26     14.64 o
 -19   1   5      499.80      511.72     15.22 o
 -17   1   5     1494.92     1577.81     32.00 o
 -15   1   5     4917.40     4617.53     53.11 o
 -13   1   5     3585.31     3550.20     37.23 o
 -11   1   5    14367.47    13886.11    137.20 o
  -9   1   5    23420.52    22615.52    363.81 o
  -7   1   5    12753.79    12498.26     53.15 o
  -5   1   5     6497.40     6387.30    169.84 o
  -3   1   5     1087.39     1153.76     46.66 o
  -1   1   5        3.03       13.67     16.00 o
   1   1   5      791.22      813.56     16.61 o
   3   1   5      843.91      800.29     16.51 o
   5   1   5     1122.92      937.67     38.93 o
   7   1   5        0.16      -17.18     17.18 o
   9   1   5     3690.71     3750.46     52.76 o
  11   1   5      588.82      596.65     18.67 o
  13   1   5      723.34      719.23     20.95 o
  15   1   5       99.83       96.97     26.28 o
  17   1   5      961.49     1032.94     56.93 o
  19   1   5      528.77      588.47     53.99 o
  21   1   5       16.62       -0.94     29.53 o
  23   1   5       99.09       96.20     25.24 o
  25   1   5       19.42       49.36     32.27 o
 -34   2   5       37.74       64.17     48.45 o
 -32   2   5       10.07      -46.23     46.23 o
 -30   2   5      146.55      140.47     30.52 o
 -28   2   5     1008.64     1006.60     40.24 o
 -26   2   5       20.11       49.63     39.78 o
 -24   2   5      552.61      511.78     30.06 o
 -22   2   5      691.41      656.03     29.80 o
 -20   2   5       19.09       29.02     22.89 o
 -18   2   5       60.20        8.74     31.95 o
 -16   2   5    13755.64    13013.97    114.51 o
 -14   2   5     2318.89     2380.08     51.58 o
 -12   2   5     2122.00     2123.15     46.82 o
 -10   2   5        0.26      -21.58     24.91 o
  -8   2   5     4054.46     4230.72     55.10 o
  -6   2   5     1097.27     1116.29     30.00 o
  -4   2   5      402.56      448.39     17.87 o
  -2   2   5     3045.46     3157.60     49.36 o
   0   2   5      113.39       75.21     10.88 o
   2   2   5       32.00       20.93     23.87 o
   4   2   5      786.77      611.75     20.28 o
   6   2   5      110.11       93.64     17.02 o
   8   2   5      714.41      699.52     22.89 o
  10   2   5       87.87       32.34     32.15 o
  12   2   5      293.15      251.52     26.15 o
  14   2   5       54.35       70.95     37.50 o
  16   2   5        0.78      -40.17     41.93 o
  18   2   5        4.72       29.21     41.47 o
  20   2   5       72.99       55.56     28.63 o
  22   2   5       68.63       66.52     46.17 o
  24   2   5        0.99       10.76     44.87 o
 -33   3   5       60.50       51.13     32.48 o
 -31   3   5       43.38       61.23     46.37 o
 -29   3   5        0.52       -1.83     42.97 o
 -27   3   5      429.33      378.68     33.65 o
 -25   3   5     1355.42     1325.75     41.47 o
 -23   3   5     1983.65     2000.29     58.69 o
 -21   3   5      590.12      602.62     30.06 o
 -19   3   5       30.90        4.70     34.69 o
 -17   3   5     2105.14     2247.77     60.32 o
 -15   3   5     1235.43     1305.07     40.69 o
 -13   3   5     1855.74     1982.62     52.04 o
 -11   3   5     3215.46     3687.70     63.06 o
  -9   3   5      186.15      178.35     18.00 o
  -7   3   5        1.89      -27.26     27.26 o
  -5   3   5     3461.59     3575.02     57.97 o
  -3   3   5      464.66      469.85     19.43 o
  -1   3   5        0.06       -8.61     26.28 o
   1   3   5     1289.95     1306.70     36.32 o
   3   3   5     1864.28     1766.38     48.45 o
   5   3   5      252.79      226.48     19.82 o
   7   3   5      181.81      200.20     21.85 o
   9   3   5     3162.72     3131.84     72.25 o
  11   3   5      570.40      504.41     30.19 o
  13   3   5       25.63       18.26     41.80 o
  15   3   5     2568.92     2524.98     68.28 o
  17   3   5      686.23      708.20     38.61 o
  19   3   5       60.26       43.76     46.43 o
  21   3   5       46.19      -15.85     49.17 o
  23   3   5      254.93      297.23     35.28 o
 -32   4   5      268.48      338.84     38.08 o
 -30   4   5      286.69      303.95     37.50 o
 -28   4   5      353.96      270.37     35.28 o
 -26   4   5      367.66      443.44     35.67 o
 -24   4   5      462.03      412.53     33.45 o
 -22   4   5     1619.58     1681.21     48.26 o
 -20   4   5      157.03       56.80     43.43 o
 -18   4   5      746.08      680.28     32.28 o
 -16   4   5     1737.69     1681.34     52.30 o
 -14   4   5      276.80      246.76     25.63 o
 -12   4   5      815.57      804.32     30.00 o
 -10   4   5       36.35      -27.85     33.13 o
  -8   4   5        0.64      -31.82     31.82 o
  -6   4   5      812.97      767.08     27.52 o
  -4   4   5     1549.91     1877.04     53.73 o
  -2   4   5      158.02      123.71     22.30 o
   0   4   5      980.37      971.62     20.78 o
   2   4   5      180.94      188.46     22.50 o
   4   4   5       54.75       50.34     21.91 o
   6   4   5      206.82      155.40     26.02 o
   8   4   5     6147.87     6105.80    101.79 o
  10   4   5       96.67       68.28     27.00 o
  12   4   5     4223.15     4251.98     95.14 o
  14   4   5       14.96       52.95     29.61 o
  16   4   5      307.16      379.14     32.28 o
  18   4   5      104.53       67.10     52.43 o
  20   4   5       43.20       90.77     45.84 o
  22   4   5       11.85      -47.08     52.82 o
 -29   5   5      916.38      935.85     46.69 o
 -27   5   5       64.41       61.17     32.67 o
 -25   5   5       12.42       29.08     47.60 o
 -23   5   5        0.44       37.89     29.61 o
 -21   5   5      342.14      357.95     34.11 o
 -19   5   5     1839.74     1675.41     50.08 o
 -17   5   5      409.26      403.20     33.58 o
 -15   5   5        3.36       35.74     42.39 o
 -13   5   5      373.13      387.29     30.91 o
 -11   5   5      625.55      570.21     31.89 o
  -9   5   5     2264.68     2255.79     60.78 o
  -7   5   5     3393.12     3361.84     80.08 o
  -5   5   5       14.38       67.56     41.08 o
  -3   5   5      257.01      234.17     28.43 o
  -1   5   5       43.08      -16.50     41.67 o
   1   5   5        7.70      -38.61     38.61 o
   3   5   5     1511.90     1356.53     40.17 o
   5   5   5      136.68      203.46     27.65 o
   7   5   5       70.00      109.42     27.98 o
   9   5   5      155.90       70.69     43.95 o
  11   5   5      141.85      165.31     30.65 o
  13   5   5        1.99       26.87     44.87 o
  15   5   5      210.07      148.62     34.04 o
  17   5   5        0.11      -14.41     46.43 o
  19   5   5      144.19      152.33     35.28 o
 -26   6   5       92.78       54.97     35.41 o
 -24   6   5        2.42      -48.84     48.84 o
 -22   6   5      164.61      166.29     34.17 o
 -20   6   5      162.81      107.99     54.19 o
 -18   6   5        3.86      -50.34     50.34 o
 -16   6   5        0.22       22.76     47.34 o
 -14   6   5     1509.31     1525.68     45.91 o
 -12   6   5      325.02      285.56     33.71 o
 -10   6   5       13.32       20.35     46.89 o
  -8   6   5      817.56      868.81     38.93 o
  -6   6   5        1.58      -48.26     48.26 o
  -4   6   5      555.15      607.70     37.50 o
  -2   6   5       26.85       55.43     46.17 o
   0   6   5       38.16       28.29     32.21 o
   2   6   5      100.24      115.10     30.32 o
   4   6   5     1687.67     1529.66     46.04 o
   6   6   5      126.92       37.89     48.45 o
   8   6   5       47.68       10.76     46.95 o
  10   6   5       14.55       51.39     47.60 o
  12   6   5        6.72       37.95     47.73 o
  14   6   5       50.75       44.93     53.80 o
  16   6   5        0.99      -49.04     49.04 o
 -21   7   5       19.25      -15.78     57.91 o
 -19   7   5        0.52      -39.00     54.39 o
 -17   7   5        5.76       16.63     51.84 o
 -15   7   5      404.81      402.29     39.32 o
 -13   7   5      173.71       46.69     58.36 o
 -11   7   5       61.00       -3.85     53.86 o
  -9   7   5      251.33      237.76     38.34 o
  -7   7   5       94.39      179.07     34.82 o
  -5   7   5      202.69      237.50     37.63 o
  -3   7   5       45.12      -44.34     55.82 o
  -1   7   5        4.50       54.58     51.06 o
   1   7   5      500.07      516.87     38.47 o
   3   7   5        0.45       42.97     47.34 o
   5   7   5      136.86      112.55     36.39 o
   7   7   5       81.30      134.20     34.37 o
   9   7   5      363.45      360.88     38.93 o
  11   7   5      137.45      106.82     36.78 o
 -14   8   5      530.27      596.55     45.84 o
 -12   8   5        1.28      -52.43     59.93 o
 -10   8   5       80.46       15.78     60.91 o
  -8   8   5       53.24      103.82     61.43 o
  -6   8   5       14.91        6.65     62.21 o
  -4   8   5      298.86      283.34     44.21 o
  -2   8   5       41.23       95.73     61.04 o
   0   8   5       77.08       17.87     48.58 o
   2   8   5      113.75      131.60     37.04 o
   4   8   5       27.06        9.33     55.04 o
 -36   0   6       33.74       48.84     47.28 o
 -34   0   6        0.19      -45.78     45.78 o
 -32   0   6      699.44      756.26     36.13 o
 -30   0   6     1264.15     1210.91     41.08 o
 -28   0   6      398.07      355.60     29.87 o
 -26   0   6        1.98       -9.39     35.54 o
 -24   0   6     1603.67     1745.58     51.00 o
 -22   0   6      198.95      233.00     22.24 o
 -20   0   6      920.65      893.66     28.69 o
 -18   0   6     3770.01     4053.15     64.75 o
 -16   0   6      606.91      618.33     19.24 o
 -14   0   6    19641.17    18485.98    109.69 o
 -12   0   6     4366.16     4083.01     51.26 o
 -10   0   6    17671.06    17221.86     89.67 o
  -8   0   6    13945.34    13066.27     73.23 o
  -6   0   6     6512.98     6198.66     51.06 o
  -4   0   6     2912.51     2712.92     37.82 o
  -2   0   6     2013.62     1915.39     36.19 o
   0   0   6     1191.97     1173.87     44.08 o
   2   0   6     2523.87     2516.11     44.93 o
   4   0   6     9073.48     9244.49     84.64 o
   6   0   6     1085.44      965.52     29.67 o
   8   0   6    14543.40    15927.28    129.25 o
  10   0   6      276.00      260.26     22.37 o
  12   0   6    10461.89    11188.31    125.79 o
  14   0   6      481.99      512.69     29.93 o
  16   0   6      629.13      627.07     33.26 o
  18   0   6     1431.73     1501.69     46.50 o
  20   0   6      105.42       78.78     45.45 o
  22   0   6      148.49       51.19     45.06 o
  24   0   6        6.63      -15.19     46.23 o
 -37   1   6       26.43       39.70     36.65 o
 -35   1   6      118.21      103.27     27.12 o
 -33   1   6       84.34       58.21     32.54 o
 -31   1   6       64.20      102.04     20.08 o
 -29   1   6      695.69      587.09     23.14 o
 -27   1   6       53.92       27.58     73.10 o
 -25   1   6        3.18       16.82     23.81 o
 -23   1   6      204.96      217.15     27.58 o
 -21   1   6      177.00      231.27     15.31 o
 -19   1   6     9334.35     9749.86     75.22 o
 -17   1   6     6465.36     6270.57     61.66 o
 -15   1   6      354.68      315.50     34.99 o
 -13   1   6    16272.31    16095.30     72.37 o
 -11   1   6     7871.69     7781.75    166.09 o
  -9   1   6     6673.20     6297.14     41.41 o
  -7   1   6     1234.82     1289.76     23.00 o
  -5   1   6     4888.10     4687.76    113.04 o
  -3   1   6     6755.62     6213.34    293.45 o
  -1   1   6      318.78      293.69     21.10 o
   1   1   6      643.94      575.50     31.40 o
   3   1   6     7992.77     8214.71    154.32 o
   5   1   6     4750.00     4755.60     53.24 o
   7   1   6       27.62      -19.52     19.52 o
   9   1   6     4302.91     4557.99    137.86 o
  11   1   6     1293.63     1366.76     28.92 o
  13   1   6        9.37       -6.71     23.57 o
  15   1   6     2262.51     2291.70     79.23 o
  17   1   6      130.68      126.26     18.81 o
  19   1   6      709.20      760.70     26.21 o
  21   1   6       28.94       51.21     47.08 o
  23   1   6       57.28       44.72     31.40 o
  25   1   6        5.27        8.36     39.29 o
 -36   2   6      230.72      204.37     37.30 o
 -34   2   6        7.04      -36.39     48.06 o
 -32   2   6      506.48      488.89     35.02 o
 -30   2   6        0.13      -19.43     43.17 o
 -28   2   6     1655.80     1500.64     43.43 o
 -26   2   6      284.75      216.70     29.35 o
 -24   2   6      211.92      255.04     27.65 o
 -22   2   6     4855.36     4855.18     85.82 o
 -20   2   6    19962.36    20007.81    155.53 o
 -18   2   6     3571.64     3312.02     65.47 o
 -16   2   6    10946.24    10967.76    103.23 o
 -14   2   6      312.84      330.82     18.52 o
 -12   2   6     7556.01     7307.78     76.43 o
 -10   2   6     7372.53     7072.10     71.80 o
  -8   2   6     1331.77     1231.97     32.08 o
  -6   2   6    13375.60    13882.65     93.19 o
  -4   2   6     3378.24     3553.50     52.10 o
  -2   2   6    18614.16    18668.90    111.90 o
   0   2   6     1267.81     1339.44     31.17 o
   2   2   6     5354.54     5529.20     70.30 o
   4   2   6      119.16      126.90     16.69 o
   6   2   6      497.92      493.91     20.28 o
   8   2   6      155.41       92.93     23.67 o
  10   2   6      939.06      869.66     30.06 o
  12   2   6     1149.53     1055.64     35.21 o
  14   2   6     1011.29      896.66     36.26 o
  16   2   6      982.17      908.72     38.08 o
  18   2   6      114.48       58.49     43.56 o
  20   2   6      622.61      605.23     37.76 o
  22   2   6       40.83       58.43     30.58 o
  24   2   6      233.92      193.81     36.71 o
 -35   3   6       41.24       30.39     50.28 o
 -33   3   6      185.61      151.36     34.30 o
 -31   3   6        0.56      -11.87     47.93 o
 -29   3   6      258.35      229.02     30.78 o
 -27   3   6      120.07      130.75     29.15 o
 -25   3   6      212.96      184.61     29.67 o
 -23   3   6      130.93      104.79     25.76 o
 -21   3   6     1467.84     1320.46     39.65 o
 -19   3   6      179.35      225.89     24.52 o
 -17   3   6     2063.64     1915.06     56.80 o
 -15   3   6     1969.56     2032.12     55.95 o
 -13   3   6      165.34       60.71     31.43 o
 -11   3   6       46.74        1.70     28.37 o
  -9   3   6      828.67      800.01     23.74 o
  -7   3   6       67.16       35.41     27.39 o
  -5   3   6      126.63      135.25     16.82 o
  -3   3   6      233.72      208.48     18.06 o
  -1   3   6      864.42      924.18     28.04 o
   1   3   6      153.43      149.27     17.54 o
   3   3   6     1553.21     1500.32     40.43 o
   5   3   6     1306.45     1318.57     38.41 o
   7   3   6       17.34       33.78     33.58 o
   9   3   6     1833.08     1833.81     53.67 o
  11   3   6     3648.02     3669.05     83.80 o
  13   3   6      378.99      324.10     30.06 o
  15   3   6       85.07       73.49     44.08 o
  17   3   6      861.43      856.42     39.26 o
  19   3   6       26.37      -11.54     47.34 o
  21   3   6        4.84       45.84     47.54 o
  23   3   6       15.30       27.32     54.39 o
 -32   4   6      153.36      148.36     36.32 o
 -30   4   6       91.73        8.28     49.69 o
 -28   4   6       24.96      -35.87     48.19 o
 -26   4   6       14.19       29.87     45.13 o
 -24   4   6      279.28      328.86     31.82 o
 -22   4   6        1.62       22.24     42.78 o
 -20   4   6       58.70       54.19     42.45 o
 -18   4   6      191.35      232.35     26.21 o
 -16   4   6        2.29       10.83     36.19 o
 -14   4   6       77.83       93.71     23.15 o
 -12   4   6      148.24      238.22     24.06 o
 -10   4   6       60.30       53.99     35.47 o
  -8   4   6      451.43      472.85     25.04 o
  -6   4   6      126.40      151.42     22.56 o
  -4   4   6      727.82      737.87     28.04 o
  -2   4   6      104.90      120.58     22.30 o
   0   4   6     1046.87     1029.83     22.57 o
   2   4   6      344.23      330.82     25.24 o
   4   4   6     1029.20     1177.46     34.56 o
   6   4   6      624.64      609.92     31.69 o
   8   4   6      976.15      930.76     36.78 o
  10   4   6        4.94      -45.71     45.71 o
  12   4   6     6620.38     6017.77    113.92 o
  14   4   6     1164.89     1110.88     42.32 o
  16   4   6       51.35      -15.06     47.87 o
  18   4   6      903.47      812.34     43.30 o
  20   4   6      257.04      230.91     36.32 o
 -31   5   6      300.34      321.82     40.43 o
 -29   5   6        1.71       -4.37     50.54 o
 -27   5   6        2.25      -14.22     47.41 o
 -25   5   6       91.66       64.36     48.58 o
 -23   5   6     1903.07     1848.35     53.54 o
 -21   5   6        6.28       51.13     45.19 o
 -19   5   6      196.06      199.68     31.17 o
 -17   5   6        0.66      -44.08     44.08 o
 -15   5   6       56.58      -29.80     44.93 o
 -13   5   6      449.93      443.11     32.61 o
 -11   5   6     1004.01     1034.25     36.13 o
  -9   5   6      264.00      269.71     29.61 o
  -7   5   6     2335.19     2431.73     71.02 o
  -5   5   6      199.30      244.15     28.95 o
  -3   5   6     1945.58     2151.97     57.58 o
  -1   5   6      153.26      186.57     27.32 o
   1   5   6       15.72      -22.95     38.61 o
   3   5   6     2550.12     2616.47     74.28 o
   5   5   6        0.40      -43.95     44.28 o
   7   5   6     2066.55     1911.21     57.32 o
   9   5   6       44.28       65.34     29.80 o
  11   5   6        0.70       -1.76     42.65 o
  13   5   6       44.61       78.58     43.95 o
  15   5   6        6.67       -8.09     47.15 o
  17   5   6        1.17        2.15     43.82 o
  19   5   6        8.73      -25.37     52.69 o
 -26   6   6       57.03       26.93     54.13 o
 -24   6   6      271.90      292.73     35.93 o
 -22   6   6      326.53      304.93     36.32 o
 -20   6   6       60.62       16.82     51.84 o
 -18   6   6       18.61       35.74     50.34 o
 -16   6   6       67.47      113.73     31.89 o
 -14   6   6      194.84      202.02     33.45 o
 -12   6   6       24.17        9.59     46.82 o
 -10   6   6        5.96      -12.59     44.67 o
  -8   6   6       55.88       71.28     31.76 o
  -6   6   6       21.57      -27.78     49.23 o
  -4   6   6      422.03      462.87     36.78 o
  -2   6   6       16.75      -29.87     48.39 o
   0   6   6       19.48       11.18     31.33 o
   2   6   6      752.96      746.87     39.06 o
   4   6   6       87.33       64.89     49.56 o
   6   6   6      993.79      903.11     41.60 o
   8   6   6      597.48      533.30     37.69 o
  10   6   6      206.68      193.55     34.17 o
  12   6   6        0.68       -6.20     45.58 o
  14   6   6       68.18       39.97     51.06 o
  16   6   6      302.86      256.54     41.02 o
 -21   7   6       11.51      -13.37     53.93 o
 -19   7   6       35.30       51.39     56.02 o
 -17   7   6        1.56      -24.78     52.04 o
 -15   7   6       55.39       28.24     57.45 o
 -13   7   6      121.82       93.19     54.65 o
 -11   7   6     1185.88     1090.92     48.32 o
  -9   7   6       14.84        0.00     53.21 o
  -7   7   6       38.01       37.43     54.32 o
  -5   7   6      179.93      195.50     36.58 o
  -3   7   6       45.78        1.89     55.56 o
  -1   7   6     1118.49     1121.44     46.95 o
   1   7   6       35.19       46.95     47.67 o
   3   7   6       72.15       80.08     51.13 o
   5   7   6      964.46      957.24     46.43 o
   7   7   6      122.86      125.14     36.19 o
   9   7   6       44.91       11.09     56.47 o
  11   7   6       63.84       25.69     57.52 o
 -14   8   6        0.84       28.17     58.62 o
 -12   8   6      105.01       72.84     64.43 o
 -10   8   6       20.72       72.12     61.56 o
  -8   8   6       49.03       37.76     61.23 o
  -6   8   6        8.25       22.30     59.80 o
  -4   8   6      304.65      336.95     41.67 o
  -2   8   6        3.51       29.35     57.26 o
   0   8   6        1.23      -44.49     95.31 o
   2   8   6        0.09      -56.86     56.86 o
 -37   1   7        2.33       10.15     34.00 o
 -35   1   7       46.47       38.67     32.75 o
 -33   1   7      453.06      515.22     24.92 o
 -31   1   7      151.07      190.39     21.18 o
 -29   1   7       57.75       34.97     27.59 o
 -27   1   7      424.00      471.31     34.40 o
 -25   1   7     1781.19     1892.31    109.88 o
 -23   1   7      149.43      157.61     15.98 o
 -21   1   7     3511.56     3760.55     88.69 o
 -19   1   7     1232.05     1251.14     77.34 o
 -17   1   7     7463.73     7220.51     79.49 o
 -15   1   7       79.20       98.95     28.73 o
 -13   1   7     4807.96     4551.01     46.46 o
 -11   1   7     1095.73      998.23     20.01 o
  -9   1   7     2552.15     2656.24     30.01 o
  -7   1   7      405.53      429.32     11.47 o
  -5   1   7      750.52      705.45     14.99 o
  -3   1   7      439.39      472.97     13.21 o
  -1   1   7    10980.06    10846.99    485.82 o
   1   1   7     3904.13     3524.71     69.58 o
   3   1   7     2382.84     2676.00     97.82 o
   5   1   7      414.15      430.37     13.99 o
   7   1   7        0.21       -1.53     20.43 o
   9   1   7       19.64       24.62     21.79 o
  11   1   7      721.95      743.85     40.43 o
  13   1   7      207.30      225.73     18.63 o
  15   1   7       16.35       -3.11     32.83 o
  17   1   7        3.66       73.39     28.43 o
  19   1   7      184.09      191.98     21.92 o
  21   1   7       46.36       57.99     33.18 o
  23   1   7        3.08      -17.46     50.80 o
 -36   2   7       39.22       38.15     48.45 o
 -34   2   7        4.85       -0.91     30.19 o
 -32   2   7       51.90       69.12     45.13 o
 -30   2   7      910.40      977.13     40.43 o
 -28   2   7      144.79      139.36     27.78 o
 -26   2   7     1994.84     1732.60     51.65 o
 -24   2   7       80.55      111.90     24.19 o
 -22   2   7     2682.65     2585.63     65.86 o
 -20   2   7       89.84       34.04     34.04 o
 -18   2   7     1469.32     1483.95     42.06 o
 -16   2   7      233.11      265.21     18.39 o
 -14   2   7        7.92      -14.35     25.82 o
 -12   2   7      570.85      654.46     19.95 o
 -10   2   7      762.12      718.24     21.52 o
  -8   2   7     4231.52     4385.20     58.36 o
  -6   2   7        2.46      -25.17     25.17 o
  -4   2   7    10108.02    10742.52     87.64 o
  -2   2   7     2417.80     2472.75     48.32 o
   0   2   7     5941.23     6189.60    142.65 o
   2   2   7     7175.08     6862.45     81.38 o
   4   2   7     7842.29     7961.78     92.86 o
   6   2   7      439.76      422.90     24.06 o
   8   2   7      803.01      852.05     29.67 o
  10   2   7       89.13       91.10     23.80 o
  12   2   7        7.08      -30.39     37.11 o
  14   2   7       55.20       42.45     25.56 o
  16   2   7       97.79       45.45     44.28 o
  18   2   7       20.44       56.60     42.45 o
  20   2   7       14.41       -5.93     43.10 o
  22   2   7      111.77      131.66     31.43 o
 -35   3   7        9.09       31.69     49.43 o
 -33   3   7      160.98      195.83     34.82 o
 -31   3   7       37.09       38.34     46.56 o
 -29   3   7      377.37      395.57     31.37 o
 -27   3   7      703.41      688.18     35.54 o
 -25   3   7     2061.74     1944.86     60.32 o
 -23   3   7        0.01       48.52     25.04 o
 -21   3   7     3770.60     3836.90     81.51 o
 -19   3   7       42.81       19.04     34.04 o
 -17   3   7      142.04       94.36     24.45 o
 -15   3   7     1759.16     1660.02     44.60 o
 -13   3   7     7361.07     7643.49     89.47 o
 -11   3   7       32.22       33.91     27.78 o
  -9   3   7     2117.09     2197.95     49.56 o
  -7   3   7      322.34      437.24     20.28 o
  -5   3   7      193.26      167.40     18.19 o
  -3   3   7     5074.02     5425.39     73.95 o
  -1   3   7      979.56     1176.15     33.65 o
   1   3   7     1262.63     1245.54     35.28 o
   3   3   7      471.51      519.28     24.91 o
   5   3   7       30.36       25.37     32.74 o
   7   3   7     2762.48     2548.13     68.41 o
   9   3   7      461.78      411.35     29.67 o
  11   3   7     1412.19     1325.36     40.17 o
  13   3   7      536.79      564.80     34.30 o
  15   3   7      972.68      941.85     42.00 o
  17   3   7       13.17      -46.50     46.50 o
  19   3   7      472.16      459.09     38.41 o
  21   3   7        6.46      -51.65     51.65 o
 -34   4   7       91.34      109.29     36.00 o
 -32   4   7      697.04      682.76     42.84 o
 -30   4   7      194.60      179.01     34.04 o
 -28   4   7      348.20      338.06     34.95 o
 -26   4   7       86.29       61.69     47.67 o
 -24   4   7      253.04      293.19     31.24 o
 -22   4   7       22.27       24.72     43.50 o
 -20   4   7       61.87       36.91     39.97 o
 -18   4   7      459.92      439.13     29.54 o
 -16   4   7       13.38        1.17     36.78 o
 -14   4   7        9.10       54.06     23.02 o
 -12   4   7     1854.42     2095.04     59.93 o
 -10   4   7     1275.20     1381.70     39.19 o
  -8   4   7      171.89      215.26     23.22 o
  -6   4   7      967.11      968.13     29.61 o
  -4   4   7      698.61      748.69     28.50 o
  -2   4   7      565.71      570.99     26.41 o
   0   4   7     5800.95     5790.83    233.59 o
   2   4   7     3595.72     3243.22     74.47 o
   4   4   7       26.63       74.67     24.00 o
   6   4   7     2700.12     2497.33     71.41 o
   8   4   7     4563.16     4583.77     97.03 o
  10   4   7        1.30       -9.33     43.63 o
  12   4   7       15.43       65.21     44.41 o
  14   4   7       58.41       65.73     46.04 o
  16   4   7        1.16        5.93     47.15 o
  18   4   7       92.95      -48.65     52.82 o
  20   4   7      170.74      160.55     34.76 o
 -31   5   7      846.57      924.50     49.50 o
 -29   5   7      225.20      212.52     36.78 o
 -27   5   7       13.84      -17.87     49.30 o
 -25   5   7      287.64      260.85     33.58 o
 -23   5   7        4.74       57.26     47.02 o
 -21   5   7      983.76      985.02     40.76 o
 -19   5   7      244.93      246.76     30.45 o
 -17   5   7      388.47      382.14     31.50 o
 -15   5   7      269.68      222.76     31.04 o
 -13   5   7       40.10       51.58     42.06 o
 -11   5   7      528.74      559.45     31.89 o
  -9   5   7       31.78      -29.54     41.87 o
  -7   5   7      127.18      107.99     27.98 o
  -5   5   7      843.42      875.98     34.95 o
  -3   5   7       49.34       60.12     27.00 o
  -1   5   7        7.84       39.26     43.04 o
   1   5   7      351.84      324.04     31.04 o
   3   5   7     4396.59     4263.32     94.69 o
   5   5   7        0.02      -44.08     44.08 o
   7   5   7     3037.22     2762.55     73.88 o
   9   5   7       74.22        3.46     45.65 o
  11   5   7      485.94      413.31     35.93 o
  13   5   7      256.57       97.88     52.36 o
  15   5   7        1.12       71.99     47.15 o
  17   5   7       17.52       51.71     49.82 o
 -28   6   7        0.04        0.00     52.04 o
 -26   6   7       26.68       60.39     34.04 o
 -24   6   7        2.39      -20.61     50.60 o
 -22   6   7      183.88      159.51     35.54 o
 -20   6   7     1455.92     1342.70     47.93 o
 -18   6   7       45.73       37.24     46.04 o
 -16   6   7      338.62      361.60     34.37 o
 -14   6   7      139.68       93.19     52.89 o
 -12   6   7     1147.71     1199.82     43.04 o
 -10   6   7        7.17        9.52     47.02 o
  -8   6   7       11.40      -23.35     48.32 o
  -6   6   7     1214.32     1378.70     45.26 o
  -4   6   7     5231.94     5849.52    111.97 o
  -2   6   7     1518.61     1564.09     47.60 o
   0   6   7     1111.92     1110.83     36.19 o
   2   6   7      409.06      386.70     35.67 o
   4   6   7        0.96      -17.67     49.36 o
   6   6   7       50.41       73.82     49.69 o
   8   6   7      219.74      240.70     34.76 o
  10   6   7       47.94      -26.61     52.82 o
  12   6   7       12.39      -34.50     53.41 o
  14   6   7        3.65       48.52     52.04 o
 -23   7   7        2.12      -36.97     54.97 o
 -21   7   7        0.91       39.58     53.60 o
 -19   7   7       36.29       72.25     52.95 o
 -17   7   7        3.96      -55.56     55.56 o
 -15   7   7        5.48       16.11     51.52 o
 -13   7   7       16.04       71.86     51.26 o
 -11   7   7      883.35      987.04     45.13 o
  -9   7   7       12.84       98.47     33.98 o
  -7   7   7        1.43       30.26     54.39 o
  -5   7   7       30.10      -35.93     55.69 o
  -3   7   7      714.93      799.82     44.34 o
  -1   7   7        0.27      -13.69     52.50 o
   1   7   7      756.04      776.01     41.54 o
   3   7   7      335.53      313.67     38.80 o
   5   7   7      297.29      307.80     38.67 o
   7   7   7      724.78      682.05     46.10 o
   9   7   7       93.11      128.60     34.24 o
 -14   8   7      125.58      124.62     40.37 o
 -12   8   7      210.44      164.27     42.32 o
 -10   8   7       32.67       65.73     59.47 o
  -8   8   7        1.85      -15.65     57.71 o
  -6   8   7      248.44      219.50     41.74 o
  -4   8   7       33.93       -2.28     59.54 o
  -2   8   7        7.18      -22.95     61.62 o
   0   8   7      252.95      294.06     28.31 o
 -38   0   8      214.24      224.98     37.43 o
 -36   0   8       93.08       64.49     49.17 o
 -34   0   8      768.32      879.11     41.34 o
 -32   0   8      291.36      210.31     30.52 o
 -30   0   8      693.15      687.07     34.50 o
 -28   0   8       24.91       43.43     39.78 o
 -26   0   8     2044.41     2233.03     64.82 o
 -24   0   8       31.75       58.17     30.00 o
 -22   0   8    15577.76    15020.84    131.53 o
 -20   0   8    10658.54    10793.78    105.45 o
 -18   0   8     1656.90     1845.61     47.08 o
 -16   0   8     1713.25     1662.76     42.26 o
 -14   0   8     3056.22     2861.47     47.41 o
 -12   0   8    17181.13    16446.56     97.95 o
 -10   0   8     2784.73     2701.51     43.04 o
  -8   0   8     3704.13     3437.29     45.91 o
  -6   0   8     2314.64     2365.15     40.95 o
  -4   0   8     1489.38     1465.82     35.47 o
  -2   0   8     2615.68     2651.04     46.30 o
   0   0   8     2433.15     2298.30     33.04 o
   2   0   8    13745.18    15033.43    113.53 o
   4   0   8     1926.71     2269.55     52.17 o
   6   0   8     1129.02     1272.53     35.74 o
   8   0   8      847.23      900.37     29.02 o
  10   0   8     6119.66     6638.25    101.34 o
  12   0   8       53.06       59.21     36.78 o
  14   0   8      223.17      248.26     27.58 o
  16   0   8     1217.89     1267.25     42.84 o
  18   0   8      317.74      301.67     32.93 o
  20   0   8      342.72      343.01     35.08 o
  22   0   8       54.83       28.69     51.26 o
 -37   1   8       85.55       60.41     96.74 o
 -35   1   8        2.09      -11.79     32.66 o
 -33   1   8        9.25       -0.21     56.34 o
 -31   1   8        5.56       20.62     31.53 o
 -29   1   8       48.23       23.96     27.02 o
 -27   1   8        0.82        1.43     24.67 o
 -25   1   8     4222.82     4395.11     69.12 o
 -23   1   8        4.24       27.50     21.17 o
 -21   1   8     1927.36     2127.16     56.86 o
 -19   1   8     2624.19     2416.68     39.46 o
 -17   1   8      510.93      558.35     30.62 o
 -15   1   8     1483.87     1432.46     27.90 o
 -13   1   8     1812.04     1782.70     28.59 o
 -11   1   8     1925.27     1787.35     28.04 o
  -9   1   8      136.42      137.15     22.24 o
  -7   1   8     5674.71     5812.30    121.59 o
  -5   1   8     3449.34     3426.12     96.84 o
  -3   1   8    20427.85    20048.48    803.92 o
  -1   1   8     8127.30     8509.22    168.80 o
   1   1   8      871.06      915.98     24.75 o
   3   1   8     6384.14     6535.12    132.12 o
   5   1   8      539.18      518.62     28.24 o
   7   1   8      108.52      145.57     15.12 o
   9   1   8       21.44       69.38     28.30 o
  11   1   8      404.35      387.52     20.06 o
  13   1   8      328.84      356.61     23.70 o
  15   1   8      213.31      183.57     20.50 o
  17   1   8     1470.22     1661.27     33.38 o
  19   1   8       49.80      -19.44     32.97 o
  21   1   8       23.32        2.40     56.28 o
  23   1   8        8.04        1.16     35.37 o
 -36   2   8       89.31       50.02     51.06 o
 -34   2   8        3.87        4.04     46.04 o
 -32   2   8       49.55       19.95     45.26 o
 -30   2   8     1997.71     2178.84     66.84 o
 -28   2   8      884.26      820.03     35.54 o
 -26   2   8      299.75      249.37     27.52 o
 -24   2   8      922.65      885.77     32.74 o
 -22   2   8      287.43      315.56     25.95 o
 -20   2   8     1227.35     1281.99     37.63 o
 -18   2   8      533.68      575.95     22.63 o
 -16   2   8      735.51      703.89     22.11 o
 -14   2   8     2623.35     2497.85     51.45 o
 -12   2   8     1485.85     1595.33     40.95 o
 -10   2   8     1875.52     2082.72     44.67 o
  -8   2   8     2964.92     3049.67     51.52 o
  -6   2   8     4649.34     5418.48     66.12 o
  -4   2   8     1737.87     2210.01     47.02 o
  -2   2   8      902.81     1034.97     29.21 o
   0   2   8     3663.42     4001.25     91.07 o
   2   2   8     3283.71     3116.45     61.36 o
   4   2   8      452.74      382.73     24.78 o
   6   2   8      139.46      202.35     22.24 o
   8   2   8     1095.41      997.67     32.48 o
  10   2   8     1005.29     1095.22     35.87 o
  12   2   8      296.25      319.41     29.35 o
  14   2   8       26.64      -13.04     40.56 o
  16   2   8      154.64      218.59     30.45 o
  18   2   8      238.05      252.95     33.26 o
  20   2   8      119.05      159.38     32.74 o
  22   2   8      161.01      174.38     36.06 o
 -35   3   8        2.02       55.10     47.41 o
 -33   3   8      343.19      351.42     36.39 o
 -31   3   8       13.19       56.02     45.06 o
 -29   3   8      129.01      122.86     30.32 o
 -27   3   8      163.22      118.68     29.61 o
 -25   3   8     1351.13     1286.03     38.93 o
 -23   3   8       81.53       70.49     38.67 o
 -21   3   8       11.87        4.83     35.21 o
 -19   3   8      578.72      599.62     27.85 o
 -17   3   8     4488.59     4664.24     78.19 o
 -15   3   8       14.56       -6.72     29.35 o
 -13   3   8     1252.54     1219.65     37.50 o
 -11   3   8      834.31      855.90     24.26 o
  -9   3   8     2037.61     2210.79     51.78 o
  -7   3   8      176.11      191.20     18.91 o
  -5   3   8       25.91       15.39     26.74 o
  -3   3   8     1543.35     1604.07     48.06 o
  -1   3   8     3337.12     3656.99     66.32 o
   1   3   8     4018.24     3776.00     72.25 o
   3   3   8     3192.00     3097.28     68.60 o
   5   3   8     1803.60     1863.61     51.97 o
   7   3   8       31.82       48.91     34.30 o
   9   3   8     3606.55     3526.56     84.64 o
  11   3   8      880.23      862.94     38.08 o
  13   3   8     1668.08     1777.40     51.45 o
  15   3   8     1768.67     1921.97     54.06 o
  17   3   8        6.44       59.15     48.78 o
  19   3   8        0.03      -15.00     46.56 o
  21   3   8       21.41       55.49     49.04 o
 -34   4   8       27.35       -2.28     52.50 o
 -32   4   8       14.09        8.41     49.10 o
 -30   4   8      683.56      663.00     40.10 o
 -28   4   8      813.36      799.62     39.39 o
 -26   4   8       18.92       53.73     42.97 o
 -24   4   8       81.17        4.63     45.00 o
 -22   4   8     1384.23     1348.05     41.60 o
 -20   4   8       52.62       60.78     40.69 o
 -18   4   8        0.67       44.08     38.74 o
 -16   4   8        1.96        1.17     37.30 o
 -14   4   8      413.22      445.26     28.11 o
 -12   4   8       54.87       11.02     35.28 o
 -10   4   8      140.14      184.61     23.35 o
  -8   4   8      299.20      348.69     25.04 o
  -6   4   8      864.51      895.55     29.93 o
  -4   4   8       44.95       49.76     21.78 o
  -2   4   8     1547.53     1618.55     48.65 o
   0   4   8     2666.07     2825.66    132.15 o
   2   4   8     7843.09     7296.17    107.40 o
   4   4   8      464.61      469.85     29.54 o
   6   4   8     1519.82     1420.30     42.39 o
   8   4   8      112.17      140.99     28.82 o
  10   4   8     1048.85     1049.58     41.21 o
  12   4   8     2500.44     2447.71     71.60 o
  14   4   8       28.38       88.49     46.82 o
  16   4   8       11.56       50.02     29.21 o
  18   4   8       14.73       88.88     47.34 o
 -31   5   8       20.29      -24.78     55.30 o
 -29   5   8      344.87      322.54     38.47 o
 -27   5   8      231.59      246.43     34.17 o
 -25   5   8        2.62       -5.48     48.26 o
 -23   5   8       61.56       34.17     47.28 o
 -21   5   8      179.22      145.10     30.91 o
 -19   5   8       26.15       58.04     42.71 o
 -17   5   8       33.33       16.04     44.08 o
 -15   5   8      325.05      310.34     31.63 o
 -13   5   8      603.80      584.68     34.69 o
 -11   5   8      477.08      520.58     31.24 o
  -9   5   8        8.26       24.85     41.67 o
  -7   5   8      572.79      544.65     32.80 o
  -5   5   8      376.43      389.57     30.78 o
  -3   5   8     4124.42     4310.01     90.71 o
  -1   5   8       11.20       25.30     45.00 o
   1   5   8        7.41       42.32     44.47 o
   3   5   8     1825.95     1788.03     50.41 o
   5   5   8     2649.83     2486.05     70.10 o
   7   5   8      609.73      535.06     35.21 o
   9   5   8       14.30      -19.76     45.97 o
  11   5   8      119.58      137.14     32.21 o
  13   5   8        0.01       38.93     47.67 o
  15   5   8       20.62        0.00     50.93 o
 -28   6   8       40.53       63.78     52.82 o
 -26   6   8       13.99      -53.21     53.21 o
 -24   6   8      153.64       30.52     53.08 o
 -22   6   8       75.84       67.43     50.34 o
 -20   6   8      279.69      265.15     36.00 o
 -18   6   8        0.84       42.32     46.76 o
 -16   6   8       39.68      -17.22     50.34 o
 -14   6   8        4.31       15.00     48.13 o
 -12   6   8      348.67      332.51     35.61 o
 -10   6   8      107.78       49.69     49.17 o
  -8   6   8      138.75       64.89     54.26 o
  -6   6   8     1778.48     1903.00     59.34 o
  -4   6   8     7629.27     8188.72    133.49 o
  -2   6   8     2497.00     2738.42     76.17 o
   0   6   8      145.88       79.43     40.04 o
   2   6   8     1435.67     1405.83     46.63 o
   4   6   8      208.56      139.68     33.98 o
   6   6   8      199.92      175.81     31.63 o
   8   6   8       53.04       86.27     47.67 o
  10   6   8      138.94      147.12     33.58 o
  12   6   8       79.51       58.36     54.78 o
 -23   7   8      137.29       82.30     53.67 o
 -21   7   8      149.15       60.78     37.50 o
 -19   7   8      146.07      199.22     38.47 o
 -17   7   8      237.38      247.41     37.43 o
 -15   7   8        1.59       44.28     54.39 o
 -13   7   8       21.74       54.65     52.50 o
 -11   7   8       13.99       -1.96     54.32 o
  -9   7   8      153.30      177.18     37.82 o
  -7   7   8       64.88       98.01     55.36 o
  -5   7   8       17.33      -19.24     56.41 o
  -3   7   8       39.09        7.83     56.86 o
  -1   7   8     1055.72     1151.24     48.26 o
   1   7   8      150.40      100.49     36.13 o
   3   7   8       24.01       48.65     53.08 o
   5   7   8       65.32       72.12     53.41 o
   7   7   8      163.28      166.55     38.15 o
 -14   8   8       59.80       96.32     61.95 o
 -12   8   8      195.51      158.20     44.02 o
 -10   8   8       80.39      123.31     39.84 o
  -8   8   8      128.30      122.08     63.65 o
  -6   8   8        3.20       -6.85     59.93 o
  -4   8   8       15.36      -61.23     61.23 o
  -2   8   8      100.93       67.75     61.62 o
 -39   1   9      152.62      160.91     24.62 o
 -37   1   9       95.30       92.68     39.06 o
 -35   1   9        2.46        0.64     31.02 o
 -33   1   9      942.88     1003.19     30.78 o
 -31   1   9      743.57      706.42     25.13 o
 -29   1   9      139.25      134.66     18.67 o
 -27   1   9       34.76       15.08     27.10 o
 -25   1   9        2.46      -14.49     33.91 o
 -23   1   9       52.88       81.74     14.39 o
 -21   1   9        0.33       22.19     18.47 o
 -19   1   9     2905.28     3254.88     56.05 o
 -17   1   9      195.05      192.36     17.28 o
 -15   1   9      455.96      417.92     12.44 o
 -13   1   9        7.94        2.22     16.99 o
 -11   1   9    13061.95    13321.66     86.80 o
  -9   1   9      452.90      443.86     19.66 o
  -7   1   9     9238.44     8846.91    211.19 o
  -5   1   9    11289.21    10727.72    338.68 o
  -3   1   9     8097.73     8163.70    254.00 o
  -1   1   9     2197.33     2484.79     40.17 o
   1   1   9    19396.51    20001.13    528.50 o
   3   1   9      578.80      586.34     20.18 o
   5   1   9     1260.26     1308.99     44.57 o
   7   1   9     1509.66     1472.71     31.67 o
   9   1   9       45.01       31.43     24.46 o
  11   1   9       32.88       14.34     27.07 o
  13   1   9      106.31      105.00     19.23 o
  15   1   9      204.68      201.81     22.15 o
  17   1   9      442.34      476.28     25.71 o
  19   1   9       82.82      108.67     38.54 o
  21   1   9       23.62       37.31     34.73 o
 -38   2   9        1.33      -13.96     48.26 o
 -36   2   9      125.94       73.43     34.56 o
 -34   2   9       51.84       43.04     46.63 o
 -32   2   9      818.89      739.63     38.67 o
 -30   2   9      546.49      646.96     35.47 o
 -28   2   9      493.72      488.24     31.95 o
 -26   2   9       14.25       56.08     37.43 o
 -24   2   9     1090.75     1117.40     34.24 o
 -22   2   9      704.39      681.46     28.69 o
 -20   2   9        5.51       18.06     29.48 o
 -18   2   9      176.96      142.49     18.91 o
 -16   2   9     2268.52     2302.81     51.45 o
 -14   2   9        0.06       27.32     25.76 o
 -12   2   9      190.48      156.90     17.09 o
 -10   2   9     7704.29     7756.56     80.54 o
  -8   2   9      802.33      971.19     28.43 o
  -6   2   9    11053.58    12838.35    101.93 o
  -4   2   9        0.03       53.34     27.00 o
  -2   2   9     1460.70     1735.01     46.43 o
   0   2   9     4559.78     4759.98    160.35 o
   2   2   9    15666.76    16424.32    135.57 o
   4   2   9      260.86      233.98     25.76 o
   6   2   9      221.53      215.59     23.28 o
   8   2   9        0.14       29.93     32.93 o
  12   2   9        0.64      -39.32     39.32 o
  14   2   9        0.03      -43.56     43.56 o
  16   2   9      211.62      260.00     32.15 o
  18   2   9       74.06       65.60     50.08 o
  20   2   9      281.86      375.94     38.47 o
 -37   3   9       85.22       39.91     54.13 o
 -35   3   9      275.42      341.32     36.45 o
 -33   3   9       54.10       47.28     47.28 o
 -31   3   9       32.23       49.17     28.69 o
 -29   3   9      345.30      326.90     33.58 o
 -27   3   9      112.70       82.88     29.08 o
 -25   3   9      185.44      185.72     28.24 o
 -23   3   9     1522.51     1427.54     42.45 o
 -21   3   9     2665.12     2674.58     69.52 o
 -19   3   9     6385.74     6255.92     93.64 o
 -17   3   9      559.98      523.71     26.28 o
 -15   3   9      594.27      654.07     23.93 o
 -13   3   9     1152.09     1215.93     38.34 o
 -11   3   9     3146.72     3591.45     64.23 o
  -9   3   9     6770.81     7309.15     86.93 o
  -7   3   9      180.14      177.37     19.24 o
  -5   3   9      889.37     1058.90     32.74 o
  -3   3   9     4427.05     4406.53     72.84 o
  -1   3   9     1698.03     1712.65     46.17 o
   1   3   9     2319.88     2268.51     61.23 o
   3   3   9      622.55      640.96     29.74 o
   5   3   9     3386.64     3403.58     78.64 o
   7   3   9      160.24      201.05     26.54 o
   9   3   9     1953.10     1910.24     54.19 o
  11   3   9      178.57      174.51     30.78 o
  13   3   9      104.29      -35.28     48.58 o
  15   3   9      420.47      376.92     37.17 o
  17   3   9      125.38       60.39     49.43 o
  19   3   9        8.63        0.00     49.17 o
 -34   4   9      549.41      575.03     42.19 o
 -32   4   9        0.29       37.95     31.24 o
 -30   4   9        4.42       -1.89     46.04 o
 -28   4   9      372.41      350.58     34.95 o
 -26   4   9      193.09      169.03     31.56 o
 -24   4   9     2006.85     1950.34     55.63 o
 -22   4   9     3616.06     3294.87     83.14 o
 -20   4   9      344.00      351.82     30.71 o
 -18   4   9     2144.60     1913.56     56.02 o
 -16   4   9     1780.86     1780.92     52.56 o
 -14   4   9      778.91      814.55     31.56 o
 -12   4   9     1421.91     1443.97     46.89 o
 -10   4   9      153.83      178.42     24.78 o
  -8   4   9     1777.86     1767.16     49.17 o
  -6   4   9       28.84        9.98     34.24 o
  -4   4   9      989.20     1066.14     32.67 o
  -2   4   9     6119.47     6463.36     97.16 o
   0   4   9      177.01      179.38     50.54 o
   2   4   9      140.18       90.64     27.98 o
   4   4   9       22.73      -18.19     41.74 o
   6   4   9      212.97      165.18     30.65 o
   8   4   9      479.67      491.17     33.39 o
  10   4   9     1051.48     1046.38     43.04 o
  12   4   9      265.50      223.41     33.45 o
  14   4   9        3.90       12.19     45.78 o
  16   4   9      303.16      327.10     37.11 o
  18   4   9      141.05      110.08     36.13 o
 -33   5   9       32.68       42.32     53.73 o
 -31   5   9       94.26      153.51     34.30 o
 -29   5   9       24.47      -50.67     50.67 o
 -27   5   9       81.86       93.97     49.10 o
 -25   5   9      128.51      110.34     31.11 o
 -23   5   9        1.11       11.87     45.78 o
 -21   5   9       72.42       90.12     30.13 o
 -19   5   9      183.13      208.15     30.98 o
 -17   5   9      425.23      387.55     32.87 o
 -15   5   9       11.13       18.52     43.56 o
 -13   5   9       15.97        8.28     46.30 o
 -11   5   9      248.61      259.41     29.61 o
  -9   5   9       17.63      -12.06     42.71 o
  -7   5   9      256.52      269.26     29.74 o
  -5   5   9       12.96      -45.52     45.52 o
  -3   5   9     9279.93     9530.05    130.49 o
  -1   5   9     9880.56     9851.09    134.34 o
   1   5   9     5833.58     5245.53    106.42 o
   3   5   9     3011.73     2755.70     73.75 o
   5   5   9        0.01      -47.15     47.15 o
   7   5   9      233.51      245.65     32.15 o
   9   5   9       95.44       41.41     49.36 o
  11   5   9       25.84       58.62     45.58 o
  13   5   9       15.10      -21.52     50.02 o
  15   5   9        2.45       23.22     49.17 o
 -28   6   9       37.48       11.22     54.65 o
 -26   6   9       12.48       23.54     51.32 o
 -24   6   9        0.38       -4.04     49.50 o
 -22   6   9      125.10      166.42     33.13 o
 -20   6   9       13.00       10.96     47.87 o
 -18   6   9      145.59      228.83     32.54 o
 -16   6   9       38.36       44.93     49.30 o
 -14   6   9     1666.91     1696.08     53.15 o
 -12   6   9     1517.86     1592.13     48.00 o
 -10   6   9     1410.33     1451.28     47.02 o
  -8   6   9     1066.16     1172.37     45.13 o
  -6   6   9     1102.04     1089.22     46.63 o
  -4   6   9     1012.63      996.23     46.56 o
  -2   6   9      102.79       73.49     55.43 o
   0   6   9        7.33       25.79     34.79 o
   2   6   9     1039.09      982.67     43.04 o
   4   6   9      385.21      237.24     35.61 o
   6   6   9        1.22       49.82     45.32 o
   8   6   9       44.51       71.02     44.80 o
  10   6   9        0.27       15.52     49.63 o
  12   6   9       16.86       -2.35     52.50 o
 -23   7   9        0.25      -38.54     55.89 o
 -21   7   9      422.29      416.05     40.43 o
 -19   7   9      114.13      109.36     37.04 o
 -17   7   9       13.06      -16.37     55.36 o
 -15   7   9       48.68       84.84     56.67 o
 -13   7   9       74.86      122.99     36.19 o
 -11   7   9        4.95        7.83     52.82 o
  -9   7   9     1320.30     1377.85     50.80 o
  -7   7   9       14.18      -56.60     56.60 o
  -5   7   9       16.21      -45.19     56.21 o
  -3   7   9      807.96      791.60     44.34 o
  -1   7   9      252.07      366.23     38.47 o
   1   7   9      485.93      484.78     41.21 o
   3   7   9      264.20      264.76     38.93 o
   5   7   9      768.12      764.28     45.78 o
 -14   8   9       17.32       30.71     63.65 o
 -12   8   9      373.88      528.73     45.39 o
 -10   8   9        1.00      -50.80     60.97 o
  -8   8   9       66.73       54.97     60.45 o
  -6   8   9       25.35       69.71     39.19 o
  -4   8   9        0.47        9.33     55.43 o
 -40   0  10       34.46      -34.69     53.02 o
 -38   0  10      115.31      155.92     34.30 o
 -36   0  10      332.76      273.76     34.37 o
 -34   0  10       22.71      -46.17     46.17 o
 -32   0  10      242.46      335.06     30.52 o
 -30   0  10     1654.08     1650.24     47.08 o
 -28   0  10     2907.11     2750.48     72.91 o
 -26   0  10     2987.98     3085.80     73.43 o
 -24   0  10     3806.34     4222.37     76.62 o
 -22   0  10     5570.89     6079.33     84.84 o
 -20   0  10     1813.81     1913.17     48.91 o
 -18   0  10      817.83      728.41     22.50 o
 -16   0  10      932.67      875.33     27.00 o
 -14   0  10    19233.67    18340.10    114.12 o
 -12   0  10      936.79     1068.03     29.61 o
 -10   0  10        0.32       -7.89     22.37 o
  -8   0  10      483.54      449.89     17.35 o
  -6   0  10       52.29       51.52     14.61 o
  -4   0  10      116.91      138.18     15.26 o
  -2   0  10      513.72      561.27     18.91 o
   0   0  10     4933.05     5438.90     68.73 o
   2   0  10     6674.84     7370.25     91.82 o
   4   0  10     4392.89     4641.48     79.69 o
   6   0  10     1787.70     1906.52     51.13 o
   8   0  10     4275.45     4445.78     89.01 o
  12   0  10       38.82       81.58     25.11 o
  14   0  10      109.06      125.79     29.28 o
  16   0  10        2.16       55.76     39.91 o
  18   0  10        6.53       31.17     46.23 o
  20   0  10      218.34      322.21     36.32 o
 -39   1  10       72.27      136.79     30.94 o
 -37   1  10       26.96       57.91     33.19 o
 -35   1  10      137.02      172.10     25.66 o
 -33   1  10      316.23      386.79     22.61 o
 -31   1  10      136.36      143.57     19.25 o
 -29   1  10        0.26       19.44     30.00 o
 -27   1  10      360.80      396.20     19.57 o
 -25   1  10       89.37      130.96     33.09 o
 -23   1  10      134.52      162.22     19.37 o
 -21   1  10      810.97      787.91     17.15 o
 -19   1  10     3939.62     3972.91     47.38 o
 -17   1  10      386.04      353.40     12.68 o
 -15   1  10     9936.98    10649.50    106.82 o
 -13   1  10     2537.55     2539.37     34.19 o
 -11   1  10    13234.49    13762.65     71.08 o
  -9   1  10     5805.50     5893.52    222.40 o
  -7   1  10     1606.66     1718.67     60.06 o
  -5   1  10        7.70       -1.68     43.56 o
  -3   1  10    17236.94    18582.00    471.90 o
  -1   1  10     1588.60     1619.65     32.97 o
   1   1  10      176.76      154.07     17.31 o
   3   1  10       69.17       58.08     16.45 o
   5   1  10      139.58      154.51     15.62 o
   7   1  10       56.04        3.78     25.71 o
   9   1  10      145.12      157.27     19.04 o
  11   1  10      384.92      364.35     22.06 o
  13   1  10       15.26       52.77     28.78 o
  15   1  10      413.27      448.83     24.92 o
  17   1  10      135.20      135.37     62.31 o
  19   1  10       42.86       43.38     35.33 o
 -38   2  10      231.81      252.11     34.50 o
 -36   2  10       27.27       10.30     49.69 o
 -34   2  10     1432.48     1584.44     49.23 o
 -32   2  10      205.43      176.72     32.21 o
 -30   2  10      936.43     1029.75     39.84 o
 -28   2  10      332.88      326.19     29.61 o
 -26   2  10      227.33      263.91     27.39 o
 -24   2  10     2006.81     2024.62     53.80 o
 -22   2  10     2218.80     2145.97     58.23 o
 -20   2  10       56.13       41.21     20.15 o
 -18   2  10     1788.72     1689.69     43.43 o
 -16   2  10      555.58      532.25     21.65 o
 -14   2  10     6666.70     7051.11     81.84 o
 -12   2  10     1333.88     1488.38     43.30 o
 -10   2  10     1554.61     1682.26     45.84 o
  -8   2  10     5091.27     5719.69     73.04 o
  -6   2  10    27714.28    30463.15    161.72 o
  -4   2  10      437.62      451.91     20.87 o
  -2   2  10     5203.71     5675.54     79.10 o
   0   2  10     1063.63     1113.49     60.19 o
   2   2  10        2.65      -31.17     31.17 o
   4   2  10      214.33      185.07     23.80 o
   6   2  10      181.72      214.28     24.32 o
   8   2  10      504.65      504.21     30.78 o
  10   2  10       24.24      -21.52     41.15 o
  12   2  10      714.72      718.96     37.04 o
  14   2  10       58.00       36.91     46.17 o
  16   2  10      446.83      421.53     36.39 o
  18   2  10      172.62      156.38     33.58 o
 -37   3  10       26.81       48.06     49.69 o
 -35   3  10       78.84       65.02     49.04 o
 -33   3  10      191.42      192.96     33.19 o
 -31   3  10       97.66      116.21     29.74 o
 -29   3  10       49.94      -13.04     47.28 o
 -27   3  10      957.91      918.70     37.69 o
 -25   3  10      324.16      280.21     29.02 o
 -23   3  10      136.68       24.19     39.97 o
 -21   3  10     3344.80     3409.77     75.65 o
 -19   3  10     2184.77     2160.97     61.23 o
 -17   3  10      208.58      175.81     22.95 o
 -15   3  10      416.88      452.70     24.72 o
 -13   3  10      144.20      115.55     19.37 o
 -11   3  10      175.07      265.08     20.02 o
  -9   3  10     1714.86     1810.72     51.58 o
  -7   3  10     4371.21     4617.03     72.52 o
  -5   3  10       76.68      132.97     21.52 o
  -3   3  10    10017.89    10882.60    113.99 o
  -1   3  10      820.49      913.35     29.93 o
   1   3  10     4025.28     4156.51     81.71 o
   3   3  10        0.18       21.39     35.67 o
   5   3  10     2261.79     2164.17     59.15 o
   7   3  10       53.01       -7.37     43.76 o
   9   3  10       47.88       86.27     27.32 o
  11   3  10      125.33      115.82     31.04 o
  13   3  10      172.91      193.22     32.74 o
  15   3  10        0.27      -48.19     48.19 o
  17   3  10        9.38      -51.26     51.26 o
 -36   4  10        1.47       30.52     54.65 o
 -34   4  10        6.64      -37.43     50.93 o
 -32   4  10      274.14      268.15     33.58 o
 -30   4  10       31.15      -35.80     47.08 o
 -28   4  10       31.59       81.58     44.34 o
 -26   4  10       80.01      126.38     28.69 o
 -24   4  10      385.81      361.66     32.54 o
 -22   4  10       13.44      -35.28     43.30 o
 -20   4  10        5.42       26.80     38.02 o
 -18   4  10     2057.10     2044.96     57.45 o
 -16   4  10      529.45      610.44     31.04 o
 -14   4  10        2.35      -37.89     37.89 o
 -12   4  10       13.46        2.28     37.11 o
 -10   4  10     4454.37     4851.40     85.49 o
  -8   4  10      371.19      440.89     27.39 o
  -6   4  10     2519.99     2545.85     67.36 o
  -4   4  10        2.18        4.76     35.61 o
  -2   4  10      363.55      379.73     29.87 o
   0   4  10      988.35      986.40     24.94 o
   2   4  10     2116.86     2062.05     61.76 o
   4   4  10      715.14      626.03     35.47 o
   6   4  10       84.93       91.82     27.52 o
   8   4  10      848.51      891.18     38.74 o
  10   4  10        0.02      -18.32     47.02 o
  12   4  10      297.24      317.51     35.61 o
  14   4  10       92.08        4.30     54.26 o
  16   4  10        3.33       43.89     50.34 o
 -33   5  10        0.74      -16.17     54.52 o
 -31   5  10      710.08      721.17     42.58 o
 -29   5  10       25.88      -32.28     50.02 o
 -27   5  10      528.80      515.50     36.52 o
 -25   5  10       22.24      -47.87     47.87 o
 -23   5  10      282.41      243.43     32.34 o
 -21   5  10       48.66       28.63     29.35 o
 -19   5  10       52.80       63.39     30.52 o
 -17   5  10     2186.56     2157.71     63.52 o
 -15   5  10     1789.23     1872.22     55.23 o
 -13   5  10      444.61      429.61     33.71 o
 -11   5  10      288.16      373.27     32.61 o
  -9   5  10      570.70      577.97     35.28 o
  -7   5  10        1.36        2.80     43.76 o
  -5   5  10     3811.19     3970.98     91.30 o
  -3   5  10     5976.94     6060.81    110.40 o
  -1   5  10     2193.73     2225.86     68.08 o
   1   5  10     1153.05     1020.56     40.24 o
   3   5  10       14.49        9.98     44.87 o
   5   5  10        1.06      -38.67     45.06 o
   7   5  10       61.60       45.00     43.30 o
   9   5  10      450.12      395.57     37.17 o
  11   5  10        1.33      -31.82     49.95 o
  13   5  10       41.64       70.49     31.30 o
 -28   6  10        6.79       53.21     48.26 o
 -26   6  10       49.66       74.21     52.17 o
 -24   6  10        6.88        2.02     50.93 o
 -22   6  10       24.83      -53.80     53.80 o
 -20   6  10      122.27       63.78     49.82 o
 -18   6  10       19.04       65.15     31.89 o
 -16   6  10      574.88      576.21     38.61 o
 -14   6  10     3987.36     4002.09    104.99 o
 -12   6  10      468.92      539.49     39.71 o
 -10   6  10      489.53      507.47     41.08 o
  -8   6  10      727.67      723.45     43.24 o
  -6   6  10     5330.86     5749.88    116.34 o
  -4   6  10      790.80      787.36     42.78 o
  -2   6  10      160.11      182.66     34.56 o
   0   6  10     2404.25     2434.26     50.42 o
   2   6  10       95.48       -9.52     49.76 o
   4   6  10      114.07       91.10     49.17 o
   6   6  10       36.02       93.51     47.87 o
   8   6  10      124.25       15.26     54.71 o
  10   6  10       32.48      -18.52     52.82 o
 -23   7  10        2.88      -38.41     58.04 o
 -21   7  10       55.74       95.40     56.28 o
 -19   7  10      212.93      238.80     38.67 o
 -17   7  10       63.03       99.64     37.04 o
 -15   7  10       74.40       46.82     56.15 o
 -13   7  10      252.94      262.35     38.93 o
 -11   7  10     2160.18     2254.16     66.78 o
  -9   7  10       63.13       31.50     56.54 o
  -7   7  10       31.15      -58.04     58.04 o
  -5   7  10       60.60       70.49     54.91 o
  -3   7  10      703.38      777.06     45.26 o
  -1   7  10       23.09      -25.43     55.43 o
   1   7  10        1.60       41.54     49.43 o
   3   7  10        9.16       -9.00     54.26 o
   5   7  10      383.56      362.51     41.15 o
 -12   8  10       40.18       -4.70     65.41 o
 -10   8  10      258.36      294.69     43.63 o
  -8   8  10       13.41       34.95     59.15 o
 -39   1  11       51.28       51.60     33.81 o
 -37   1  11       26.60       10.35     32.13 o
 -35   1  11      285.14      329.01     22.99 o
 -33   1  11      776.20      837.71     45.52 o
 -31   1  11      411.72      473.81     26.12 o
 -29   1  11      160.56      165.44     18.88 o
 -27   1  11     2009.13     1954.15     38.60 o
 -25   1  11     1140.01     1023.39     22.76 o
 -23   1  11      180.75      140.09     17.70 o
 -21   1  11      434.98      511.19     15.57 o
 -19   1  11     8844.04     8920.12     67.71 o
 -17   1  11     6030.29     6363.33     55.29 o
 -15   1  11     1254.36     1356.03     30.32 o
 -13   1  11     1765.10     2144.97     57.29 o
 -11   1  11     2231.39     2350.74     44.73 o
  -9   1  11      132.43      148.20     16.66 o
  -7   1  11       26.64        0.51     16.67 o
  -5   1  11     2592.00     2405.41     63.87 o
  -3   1  11      562.16      485.35     25.17 o
  -1   1  11     1340.65     1313.53     28.35 o
   1   1  11       18.11       17.53     31.95 o
   3   1  11     2117.63     2184.55     44.10 o
   5   1  11      726.69      790.63     33.94 o
   7   1  11       11.33       11.38     31.14 o
   9   1  11        0.44      -10.58     26.42 o
  11   1  11       48.52       28.97     29.19 o
  13   1  11      443.44      467.10     25.20 o
  15   1  11       75.16       65.47     34.48 o
  17   1  11      110.21      133.09     55.20 o
  19   1  11        1.62       36.59     34.82 o
 -38   2  11        1.09        8.87     50.41 o
 -36   2  11      493.94      495.02     37.56 o
 -34   2  11      215.26      202.42     32.67 o
 -32   2  11       22.74        5.09     46.37 o
 -30   2  11        5.59       17.15     41.60 o
 -28   2  11     1112.42     1051.60     37.56 o
 -26   2  11      369.78      355.27     27.91 o
 -24   2  11      426.19      356.05     26.74 o
 -22   2  11      988.55      943.87     30.06 o
 -20   2  11      896.17     1005.69     29.21 o
 -18   2  11       36.38       29.80     30.06 o
 -16   2  11     1249.29     1351.57     39.13 o
 -14   2  11      117.11      111.45     18.32 o
 -12   2  11        7.52       55.82     29.21 o
 -10   2  11     3195.99     3537.52     62.28 o
  -8   2  11    99272.45   108040.45    308.58 o
  -6   2  11      446.27      582.27     22.82 o
  -4   2  11       16.24       18.26     27.98 o
  -2   2  11      155.97       90.90     21.06 o
   0   2  11     3488.73     3296.64    202.42 o
   2   2  11     1203.45     1198.91     38.21 o
   4   2  11      235.22      208.42     24.39 o
   6   2  11      749.62      766.30     32.41 o
   8   2  11      401.79      474.41     31.11 o
  10   2  11      152.13      228.37     27.78 o
  12   2  11      565.74      593.62     36.45 o
  14   2  11      125.43      109.42     33.71 o
  16   2  11       16.55      -27.85     47.80 o
  18   2  11      221.03      254.26     37.69 o
 -37   3  11       47.23       17.93     49.76 o
 -35   3  11      675.10      650.22     39.78 o
 -33   3  11      738.33      749.67     40.30 o
 -31   3  11        8.52       42.06     45.65 o
 -29   3  11     3084.82     3011.72     86.34 o
 -27   3  11     3305.94     3150.43     86.14 o
 -25   3  11      578.84      605.49     32.08 o
 -23   3  11      233.19      215.46     27.45 o
 -21   3  11     1095.93     1102.01     35.47 o
 -19   3  11     3173.35     3446.81     71.67 o
 -17   3  11     1237.39     1141.65     35.08 o
 -15   3  11     7543.71     8092.99     99.90 o
 -13   3  11     6424.24     6383.73     87.71 o
 -11   3  11     5236.76     5238.88     80.47 o
  -9   3  11      620.47      775.17     27.65 o
  -7   3  11      977.15     1045.79     30.32 o
  -5   3  11     1096.83     1253.36     37.76 o
  -3   3  11      174.87      217.09     22.89 o
  -1   3  11      428.80      479.04     28.43 o
   1   3  11     3266.84     3328.71     78.12 o
   3   3  11      197.52      154.29     27.19 o
   5   3  11      509.85      492.48     31.17 o
   7   3  11      659.49      590.55     33.98 o
   9   3  11       39.21       58.62     27.91 o
  11   3  11      500.84      486.87     37.89 o
  13   3  11     1081.61     1117.53     45.97 o
  15   3  11        5.58       36.97     44.54 o
  17   3  11      281.66      339.75     39.19 o
 -36   4  11      561.39      548.04     44.47 o
 -34   4  11       54.39       56.47     32.87 o
 -32   4  11     1810.69     1667.00     53.34 o
 -30   4  11      737.71      685.50     40.04 o
 -28   4  11      137.11      132.25     31.04 o
 -26   4  11        9.87       80.73     41.34 o
 -24   4  11       99.75       77.93     45.97 o
 -22   4  11      237.55      176.53     30.00 o
 -20   4  11     1728.62     1673.00     50.67 o
 -18   4  11       55.03       78.25     27.58 o
 -16   4  11      611.62      688.04     31.17 o
 -14   4  11      323.91      302.32     28.17 o
 -12   4  11     5112.45     5427.47     91.43 o
 -10   4  11      398.38      395.70     28.04 o
  -8   4  11     1588.46     1650.96     49.89 o
  -6   4  11      406.97      385.73     29.15 o
  -4   4  11      527.38      631.44     31.17 o
  -2   4  11     4197.51     4286.15     89.27 o
   0   4  11     1482.89     1415.41     64.92 o
   2   4  11      440.86      363.88     32.74 o
   4   4  11     3373.55     3273.35     87.19 o
   6   4  11        9.51       36.97     40.69 o
   8   4  11     1565.01     1637.72     48.06 o
  10   4  11        0.02        9.72     43.76 o
  12   4  11       24.56       -4.17     49.17 o
  14   4  11        8.40      -13.50     53.21 o
 -33   5  11      539.60      624.46     43.17 o
 -31   5  11       55.35       15.00     50.67 o
 -29   5  11       29.26       51.84     50.34 o
 -27   5  11      703.89      665.29     39.97 o
 -25   5  11      328.18      336.29     36.19 o
 -23   5  11      198.00      196.09     32.54 o
 -21   5  11      492.83      450.74     36.32 o
 -19   5  11      407.99      402.42     34.24 o
 -17   5  11     2785.61     2794.63     83.14 o
 -15   5  11       24.12        8.80     48.39 o
 -13   5  11     5762.69     6031.98    108.12 o
 -11   5  11    14877.83    15909.35    165.57 o
  -9   5  11       16.05       27.00     47.67 o
  -7   5  11        1.46        2.87     46.04 o
  -5   5  11     3074.14     3362.10     87.51 o
  -3   5  11       17.15       16.76     45.71 o
  -1   5  11      501.98      443.63     35.34 o
   1   5  11       86.62       83.60     47.47 o
   3   5  11       48.06       66.45     43.76 o
   5   5  11       34.66      -33.26     43.89 o
   7   5  11       54.59       70.88     46.04 o
   9   5  11      102.18      147.70     31.24 o
  11   5  11      255.57      254.85     37.50 o
 -30   6  11       61.30       79.62     60.58 o
 -28   6  11       35.06       52.76     52.76 o
 -26   6  11       85.23       54.78     53.93 o
 -24   6  11       49.61       37.82     53.02 o
 -22   6  11       48.40       20.93     49.30 o
 -20   6  11      154.90      215.33     34.56 o
 -18   6  11       12.79      -28.50     51.13 o
 -16   6  11       44.69       31.69     52.50 o
 -14   6  11      203.08      201.24     37.17 o
 -12   6  11       51.78       77.93     52.43 o
 -10   6  11      590.24      609.86     41.87 o
  -8   6  11     3671.33     3879.81     99.64 o
  -6   6  11      290.98      278.52     39.52 o
  -4   6  11      373.43      444.15     37.89 o
  -2   6  11     2525.66     2704.90     80.60 o
   0   6  11     1699.07     1622.65     80.05 o
   2   6  11        9.68      -50.73     50.73 o
   4   6  11       30.41       48.65     30.52 o
   6   6  11      105.60       93.19     50.93 o
   8   6  11       39.64       29.54     50.80 o
 -23   7  11        0.02       38.28     54.06 o
 -21   7  11      309.04      293.84     41.54 o
 -19   7  11      404.43      408.74     42.71 o
 -17   7  11      103.36       82.62     38.87 o
 -15   7  11     1301.95     1236.47     53.47 o
 -13   7  11      951.03      958.87     48.78 o
 -11   7  11      227.56      216.18     41.41 o
  -9   7  11       81.39       78.38     56.21 o
  -7   7  11        1.64       30.71     55.04 o
  -5   7  11      546.97      595.58     43.82 o
  -3   7  11       89.56      102.38     36.97 o
  -1   7  11      181.90      161.27     38.54 o
   1   7  11        7.05       56.47     51.65 o
   3   7  11       91.06      145.16     34.76 o
 -40   0  12       38.44       46.30     45.65 o
 -38   0  12       43.05      -48.91     48.91 o
 -36   0  12     1228.83     1229.04     45.00 o
 -34   0  12       18.86       50.21     39.32 o
 -32   0  12     2261.50     2467.79     65.34 o
 -30   0  12     1331.70     1233.60     38.08 o
 -28   0  12     1395.73     1387.96     40.82 o
 -26   0  12     6034.27     6088.65     93.84 o
 -24   0  12       27.86       38.41     29.93 o
 -22   0  12     1231.99     1151.44     34.95 o
 -20   0  12     4626.10     5294.77     75.58 o
 -18   0  12     4272.55     4633.66     69.38 o
 -16   0  12    29634.79    31865.20    164.85 o
 -14   0  12    15308.37    15262.32    112.62 o
 -12   0  12     3237.55     3310.00     55.89 o
 -10   0  12     2274.65     2076.52     46.04 o
  -8   0  12     4004.03     3804.30     59.54 o
  -6   0  12       48.43       25.95     25.95 o
  -4   0  12        9.16       46.17     24.52 o
  -2   0  12      907.35      689.41     22.89 o
   0   0  12     1990.32     2064.15     45.09 o
   2   0  12     2731.42     2799.26     69.58 o
   4   0  12      337.86      332.25     26.35 o
   6   0  12       76.12       80.99     25.24 o
   8   0  12        0.17       24.26     37.30 o
  10   0  12       74.89       54.39     27.78 o
  12   0  12       55.56       18.06     43.50 o
  14   0  12      317.27      330.30     34.82 o
  16   0  12      136.86      110.99     34.89 o
  18   0  12      113.56      115.23     34.56 o
 -41   1  12      171.17      164.08     53.08 o
 -39   1  12      163.18      158.43     27.55 o
 -37   1  12      155.88      155.34     22.92 o
 -35   1  12      128.34      141.59     21.10 o
 -33   1  12      190.59      235.27     22.69 o
 -31   1  12     1412.76     1316.61     66.06 o
 -29   1  12     1339.49     1271.93     27.02 o
 -27   1  12     2048.30     2069.65     38.96 o
 -25   1  12     2563.62     2778.55     48.21 o
 -23   1  12      454.68      494.91     17.59 o
 -21   1  12     8816.23     9016.58    173.40 o
 -19   1  12      429.25      472.31     18.59 o
 -17   1  12     2852.03     3148.49     41.41 o
 -15   1  12     1698.06     1731.57     59.86 o
 -13   1  12     5344.28     6093.92     52.56 o
 -11   1  12     8674.59     9242.69    229.94 o
  -9   1  12      437.23      507.03     16.66 o
  -7   1  12     4411.71     4091.61     45.90 o
  -5   1  12     2282.06     2472.02     93.06 o
  -3   1  12      202.16      184.94     13.11 o
  -1   1  12     2795.82     2939.52     45.65 o
   1   1  12     1473.08     1588.83     33.08 o
   3   1  12      964.36      987.20     23.21 o
   5   1  12      783.84      786.90     31.30 o
   7   1  12      598.24      605.54     37.95 o
   9   1  12       83.95       68.08     27.52 o
  11   1  12     1515.54     1584.59     33.59 o
  13   1  12      193.96      205.80     39.71 o
  15   1  12       26.14       54.46     26.30 o
  17   1  12        8.74       42.96     35.18 o
 -40   2  12      335.98      364.40     37.95 o
 -38   2  12        6.87       43.24     50.34 o
 -36   2  12      421.30      397.98     36.32 o
 -34   2  12       44.13       96.58     30.45 o
 -32   2  12       13.17      -43.24     45.32 o
 -30   2  12      204.25      194.20     29.15 o
 -28   2  12     1386.02     1345.11     42.65 o
 -26   2  12       65.50       51.58     37.82 o
 -24   2  12      881.44      824.47     31.30 o
 -22   2  12      921.11      970.54     30.06 o
 -20   2  12        2.17       11.28     30.06 o
 -18   2  12     1404.41     1252.51     38.87 o
 -16   2  12     3404.32     3414.99     64.62 o
 -14   2  12     7921.76     8704.02     95.73 o
 -12   2  12     1613.80     1619.07     48.13 o
 -10   2  12    10102.50    10996.52    105.64 o
  -8   2  12       56.86       -8.09     29.48 o
  -6   2  12       27.93       28.24     28.43 o
  -4   2  12      916.46      932.78     30.00 o
  -2   2  12     5064.84     5532.59     85.62 o
   0   2  12       30.14       12.79     23.89 o
   2   2  12      305.55      329.45     25.24 o
   4   2  12        3.99       31.30     32.93 o
   6   2  12        5.06      -38.93     38.93 o
   8   2  12     1920.22     1966.58     56.41 o
  10   2  12      496.44      579.40     34.50 o
  12   2  12      182.50      188.40     32.15 o
  14   2  12       71.52       25.04     52.89 o
  16   2  12       78.01       11.35     55.04 o
 -39   3  12        1.27       33.19     52.10 o
 -37   3  12       18.69       35.15     49.23 o
 -35   3  12      283.37      288.63     35.67 o
 -33   3  12       24.55      -31.95     47.93 o
 -31   3  12       54.50       84.71     44.87 o
 -29   3  12     8094.16     8108.31    129.51 o
 -27   3  12      733.29      701.15     35.41 o
 -25   3  12     1416.51     1387.76     39.39 o
 -23   3  12      233.21      165.77     26.93 o
 -21   3  12     2871.84     2937.12     74.08 o
 -19   3  12        0.74        5.67     36.45 o
 -17   3  12     2821.26     2912.08     67.49 o
 -15   3  12    11332.74    11977.69    120.58 o
 -13   3  12     4412.14     5088.31     80.73 o
 -11   3  12      343.85      344.06     25.17 o
  -9   3  12      299.37      318.62     23.74 o
  -7   3  12       73.75       74.80     22.69 o
  -5   3  12      764.68      835.10     31.37 o
  -3   3  12       45.71       21.26     36.71 o
  -1   3  12        4.36        5.02     33.78 o
   1   3  12      192.38      200.00     26.48 o
   3   3  12       35.16       37.37     42.13 o
   5   3  12       78.73       37.11     42.19 o
   7   3  12        9.40       48.65     40.43 o
   9   3  12      228.67      218.00     33.19 o
  11   3  12     1435.97     1393.24     47.87 o
  13   3  12       69.97       67.30     51.84 o
  15   3  12      222.65      156.83     37.69 o
 -36   4  12       64.13       72.45     52.69 o
 -34   4  12       12.39        4.24     51.97 o
 -32   4  12       74.70       72.45     51.45 o
 -30   4  12      442.11      515.69     37.17 o
 -28   4  12      391.18      258.69     34.89 o
 -26   4  12     2299.62     2193.12     68.08 o
 -24   4  12      109.41      134.86     30.32 o
 -22   4  12        0.29        8.48     41.93 o
 -20   4  12     1338.30     1355.22     44.08 o
 -18   4  12     7458.87     7614.79    112.29 o
 -16   4  12      703.38      663.66     33.26 o
 -14   4  12      473.67      453.87     31.43 o
 -12   4  12     1225.34     1323.99     38.08 o
 -10   4  12      194.87      229.87     26.67 o
  -8   4  12      888.60      944.39     33.32 o
  -6   4  12      340.56      362.31     30.19 o
  -4   4  12       14.20       53.34     40.24 o
  -2   4  12       47.32       42.19     40.76 o
   0   4  12       66.55        9.98     60.16 o
   2   4  12       24.02       29.87     43.56 o
   4   4  12      688.13      587.36     36.19 o
   6   4  12      296.23      273.24     31.69 o
   8   4  12        0.99      -46.76     46.76 o
  10   4  12        7.56      -26.67     47.08 o
  12   4  12       26.40       87.58     45.71 o
 -33   5  12        0.74       40.37     52.10 o
 -31   5  12       32.69       36.06     48.65 o
 -29   5  12       13.19       33.58     48.13 o
 -27   5  12       17.80       26.15     46.69 o
 -25   5  12      656.35      602.16     37.30 o
 -23   5  12       74.14       76.30     31.04 o
 -21   5  12      933.80      925.35     40.37 o
 -19   5  12        3.62       68.21     47.02 o
 -17   5  12      339.22      335.97     35.21 o
 -15   5  12     1021.91      961.87     41.21 o
 -13   5  12     5151.44     5511.47    105.77 o
 -11   5  12     6586.69     6801.87    115.75 o
  -9   5  12      213.65      205.68     33.52 o
  -7   5  12      248.97      255.82     32.15 o
  -5   5  12       44.56       13.89     43.10 o
  -3   5  12        5.18       -3.20     45.39 o
  -1   5  12     1122.65     1119.35     42.78 o
   1   5  12      996.32     1035.03     41.02 o
   3   5  12        0.35       80.86     43.50 o
   5   5  12        3.21       -3.91     43.50 o
   7   5  12        0.47       -8.28     44.02 o
   9   5  12        2.27       -4.37     48.91 o
  11   5  12        2.79       77.21     32.02 o
 -30   6  12        6.12      -56.41     56.41 o
 -28   6  12        6.54       19.63     51.71 o
 -26   6  12       99.05       23.08     56.28 o
 -24   6  12      125.75      148.42     33.91 o
 -22   6  12      263.32      201.37     35.08 o
 -20   6  12       38.73      -33.13     51.39 o
 -18   6  12      436.21      463.39     38.08 o
 -16   6  12      973.95      911.33     43.95 o
 -14   6  12      592.92      523.19     41.34 o
 -12   6  12      294.33      324.49     37.95 o
 -10   6  12     4878.59     5239.21    114.71 o
  -8   6  12      311.47      386.25     38.08 o
  -6   6  12       46.37      -16.24     53.80 o
  -4   6  12      196.44      217.68     35.15 o
  -2   6  12      784.30      726.45     44.67 o
   0   6  12      140.34       58.31     37.80 o
   2   6  12       45.26      -28.89     50.21 o
   4   6  12       20.08       38.80     47.80 o
   6   6  12        0.01      -22.63     48.45 o
 -23   7  12       46.91       36.13     58.95 o
 -21   7  12      494.81      540.67     43.04 o
 -19   7  12       46.36       59.80     55.49 o
 -17   7  12        9.25      104.73     53.67 o
 -15   7  12      137.83      145.75     40.10 o
 -13   7  12      989.91     1089.75     51.26 o
 -11   7  12       74.49       79.43     38.08 o
  -9   7  12       82.20       39.06     56.60 o
  -7   7  12        6.00      -56.47     56.47 o
  -5   7  12      118.23       95.80     60.91 o
  -3   7  12      186.69      263.65     38.34 o
  -1   7  12        0.67       42.97     53.73 o
   1   7  12        0.24       37.43     51.13 o
 -41   1  13      770.98      833.90     37.53 o
 -39   1  13       96.05       35.35     36.13 o
 -37   1  13        6.02       44.02     31.30 o
 -35   1  13      102.76      117.08     20.54 o
 -33   1  13      633.39      628.72     25.25 o
 -31   1  13      792.00      870.68     26.10 o
 -29   1  13      170.18      164.56     18.65 o
 -27   1  13       62.05       65.12     23.05 o
 -25   1  13      346.25      347.41     17.68 o
 -23   1  13     1149.02     1101.18     23.64 o
 -21   1  13     7094.44     7208.20    105.81 o
 -19   1  13     1467.88     1432.71     42.94 o
 -17   1  13    10903.23    11135.76     74.82 o
 -15   1  13      157.07      102.05     18.16 o
 -13   1  13      217.28      172.03     29.28 o
 -11   1  13     8238.22     8192.45    110.01 o
  -9   1  13      568.86      612.59     33.13 o
  -7   1  13     3347.31     3321.75     55.04 o
  -5   1  13     2085.53     2387.91     73.26 o
  -3   1  13      126.29      129.82     14.63 o
  -1   1  13      555.86      573.60     20.12 o
   1   1  13      185.51      202.42     17.20 o
   3   1  13       50.10       54.41     21.78 o
   5   1  13      589.66      605.36     22.82 o
   7   1  13      171.72      188.84     19.55 o
   9   1  13      470.96      482.92     34.24 o
  11   1  13       33.44       48.52     31.47 o
  13   1  13      251.65      291.54     24.57 o
  15   1  13       90.05      106.16     29.80 o
 -40   2  13        0.06        2.28     49.69 o
 -38   2  13       19.11      -29.74     50.60 o
 -36   2  13      337.71      367.07     34.89 o
 -34   2  13       32.69       68.60     45.78 o
 -32   2  13      124.49       85.17     30.00 o
 -30   2  13      214.66      210.63     29.74 o
 -28   2  13        9.65      -29.28     39.19 o
 -26   2  13       86.07       35.93     25.24 o
 -24   2  13      122.66      139.49     24.52 o
 -22   2  13      497.98      472.91     26.80 o
 -20   2  13      688.15      718.56     27.45 o
 -18   2  13     9569.52    10347.54    109.42 o
 -16   2  13     4497.95     4910.48     77.99 o
 -14   2  13     2612.19     2869.56     59.34 o
 -12   2  13     3800.93     3474.72     66.65 o
 -10   2  13     1155.93     1162.91     33.84 o
  -8   2  13     1910.03     2050.83     53.54 o
  -6   2  13       35.63       25.56     31.11 o
  -4   2  13      543.84      592.25     26.61 o
  -2   2  13      500.39      485.37     28.17 o
   0   2  13      105.27       83.23     23.64 o
   2   2  13      407.28      421.85     28.43 o
   4   2  13        0.15      -38.34     38.34 o
   6   2  13      269.23      324.30     29.28 o
   8   2  13      577.60      575.16     36.97 o
  10   2  13       14.50      -24.39     46.63 o
  12   2  13      111.29      158.07     33.58 o
  14   2  13       64.61       62.08     53.67 o
 -39   3  13      105.22       65.28     52.82 o
 -37   3  13      287.52      221.26     35.93 o
 -35   3  13        5.50      -23.87     45.39 o
 -33   3  13      948.04     1065.55     42.26 o
 -31   3  13       34.05       49.63     47.41 o
 -29   3  13     2175.02     2214.12     66.58 o
 -27   3  13      126.69      177.64     29.87 o
 -25   3  13       60.01       79.04     26.35 o
 -23   3  13       55.32       51.13     25.82 o
 -21   3  13      939.35      876.70     33.32 o
 -19   3  13     1147.38     1239.86     37.95 o
 -17   3  13     4923.04     4931.87     85.10 o
 -15   3  13      996.78      965.32     31.24 o
 -13   3  13     4470.33     4693.91     81.71 o
 -11   3  13      299.02      366.68     24.98 o
  -9   3  13      225.59      235.80     23.93 o
  -7   3  13     5482.45     5938.80     91.49 o
  -5   3  13      445.29      513.87     28.95 o
  -3   3  13     1483.80     1498.30     40.50 o
  -1   3  13       11.58       45.97     38.74 o
   1   3  13      240.64      263.26     27.39 o
   3   3  13      836.69      772.36     34.95 o
   5   3  13       55.39       75.97     42.00 o
   7   3  13      547.20      546.47     34.76 o
   9   3  13      523.80      565.32     38.80 o
  11   3  13      371.39      452.96     39.26 o
  13   3  13       58.71       82.49     51.58 o
 -36   4  13       26.75       31.24     51.97 o
 -34   4  13       93.41       93.71     51.39 o
 -32   4  13       28.75      -46.50     50.02 o
 -30   4  13       37.20       47.41     46.69 o
 -28   4  13       11.18      -11.87     47.41 o
 -26   4  13     2085.61     2027.75     60.45 o
 -24   4  13      340.00      285.69     32.80 o
 -22   4  13     7910.34     7925.26    122.21 o
 -20   4  13     1211.64     1223.36     40.10 o
 -18   4  13     2049.04     2020.38     60.19 o
 -16   4  13     2785.09     2754.72     76.82 o
 -14   4  13      957.90     1067.84     36.39 o
 -12   4  13      944.42      934.80     34.30 o
 -10   4  13     1634.50     1680.56     48.52 o
  -8   4  13      523.41      501.61     31.82 o
  -6   4  13      672.99      667.18     33.19 o
  -4   4  13      114.03       53.67     44.47 o
  -2   4  13      503.13      488.95     33.13 o
   0   4  13      802.75      821.56     25.29 o
   2   4  13       50.67       -5.02     45.19 o
   4   4  13       18.14       -7.04     41.80 o
   6   4  13      168.10      153.64     30.19 o
   8   4  13       58.75        2.02     47.41 o
  10   4  13       27.84       54.19     43.82 o
  12   4  13       82.58       94.10     33.26 o
 -33   5  13      150.21      182.72     36.06 o
 -31   5  13       60.72       23.15     51.97 o
 -29   5  13      302.39      345.55     36.32 o
 -27   5  13        1.66       31.69     46.23 o
 -25   5  13      411.89      395.25     36.13 o
 -23   5  13      893.65      862.55     39.71 o
 -21   5  13     1069.09     1041.49     41.41 o
 -19   5  13     2898.28     2919.19     75.97 o
 -17   5  13     2858.00     2986.22     74.47 o
 -15   5  13      665.26      651.85     40.24 o
 -13   5  13     2308.61     2324.39     68.67 o
 -11   5  13     3846.08     4213.83     96.06 o
  -9   5  13      804.46      732.32     38.34 o
  -7   5  13       17.19       73.88     45.06 o
  -5   5  13        8.99       53.21     44.60 o
  -3   5  13       36.83       35.15     46.30 o
  -1   5  13       67.41       54.52     48.58 o
   1   5  13      263.89      237.43     31.24 o
   3   5  13        0.21       42.52     43.30 o
   5   5  13      264.78      224.13     33.78 o
   7   5  13       41.08       89.27     49.43 o
   9   5  13       27.48       66.52     50.80 o
 -30   6  13       56.72        6.91     57.52 o
 -28   6  13        0.30        6.52     51.00 o
 -26   6  13       21.13       -6.33     53.54 o
 -24   6  13        0.92       35.93     47.41 o
 -22   6  13       16.33       -9.59     48.97 o
 -20   6  13      169.46       92.93     53.73 o
 -18   6  13     1380.81     1496.34     48.84 o
 -16   6  13      276.75      324.49     38.74 o
 -14   6  13      356.18      269.06     38.67 o
 -12   6  13     2023.57     2225.27     65.73 o
 -10   6  13     2995.60     3064.67     82.23 o
  -8   6  13     1573.13     1673.19     49.36 o
  -6   6  13      397.56      422.63     38.61 o
  -4   6  13      421.10      443.37     39.52 o
  -2   6  13      217.93      245.06     35.54 o
   0   6  13        0.36       -4.24     34.44 o
   2   6  13       39.52       73.30     44.41 o
   4   6  13       79.27       74.28     50.67 o
 -23   7  13      597.59      598.05     46.76 o
 -21   7  13      258.64      290.58     41.47 o
 -19   7  13      413.53      441.87     43.63 o
 -17   7  13      817.73      914.72     47.87 o
 -15   7  13       16.79       29.74     55.36 o
 -13   7  13       34.35      -10.43     59.34 o
 -11   7  13       85.79      147.25     36.45 o
  -9   7  13        3.93      -16.89     53.15 o
  -7   7  13      924.35      986.84     47.93 o
  -5   7  13       22.66      -37.37     58.95 o
  -3   7  13       41.80       47.34     57.78 o
  -1   7  13        8.55      -59.73     59.73 o
 -42   0  14       24.49      -39.13     53.21 o
 -40   0  14      472.33      491.50     39.13 o
 -38   0  14        9.85       37.82     44.73 o
 -36   0  14      375.23      355.21     32.41 o
 -34   0  14       51.77       60.65     42.45 o
 -32   0  14     3394.90     3294.22     84.51 o
 -30   0  14      621.17      559.51     30.45 o
 -28   0  14      667.57      709.56     30.98 o
 -26   0  14     7901.34     8033.32    109.03 o
 -24   0  14        1.19      -28.37     31.30 o
 -22   0  14      453.91      400.92     23.48 o
 -20   0  14      168.30      130.55     18.06 o
 -18   0  14    14661.59    15014.98    124.88 o
 -16   0  14     8913.36     8124.35     92.01 o
 -14   0  14      304.49      249.17     17.54 o
 -12   0  14     1198.07     1132.46     32.08 o
 -10   0  14      621.99      596.03     21.13 o
  -8   0  14       88.91       87.51     16.43 o
  -6   0  14      791.38      750.26     26.15 o
  -4   0  14      920.59      962.06     29.41 o
  -2   0  14     5156.16     4985.54     85.43 o
   0   0  14       81.45       97.72     16.53 o
   2   0  14      676.02      638.42     31.63 o
   4   0  14     6994.19     7195.48    118.95 o
   6   0  14        6.22       20.87     37.30 o
   8   0  14        3.25      -21.06     42.13 o
  10   0  14      150.81      114.38     30.39 o
  12   0  14      407.01      418.40     36.00 o
  14   0  14       53.76       61.95     31.76 o
 -41   1  14      347.74      376.11     38.74 o
 -39   1  14       45.84       86.09     26.46 o
 -37   1  14        0.00       43.54     31.38 o
 -35   1  14      169.11      121.26     30.42 o
 -33   1  14     2218.93     2223.86     50.41 o
 -31   1  14       56.64       51.33     21.74 o
 -29   1  14      594.91      576.94     28.82 o
 -27   1  14       55.41       61.29     18.55 o
 -25   1  14      491.86      541.45     29.31 o
 -23   1  14      430.96      458.63     17.37 o
 -21   1  14      273.22      263.69     20.48 o
 -19   1  14      136.80      176.30     13.18 o
 -17   1  14      853.21      944.86     20.10 o
 -15   1  14     2229.24     2108.42     37.09 o
 -13   1  14      362.88      387.15     13.97 o
 -11   1  14      801.19      814.45     32.31 o
  -9   1  14       13.16      -26.00     29.21 o
  -7   1  14     3630.29     3650.65     48.57 o
  -5   1  14      195.99      210.46     30.49 o
  -3   1  14      981.49      938.81     21.51 o
  -1   1  14      454.84      480.87     19.57 o
   1   1  14      907.47      972.37     36.71 o
   3   1  14       59.71       66.10     21.61 o
   5   1  14      146.61      154.94     22.11 o
   7   1  14      398.36      418.54     23.46 o
   9   1  14      106.28       72.64     30.58 o
  11   1  14      266.03      273.39     25.50 o
  13   1  14       53.94       57.74     26.39 o
 -40   2  14        0.33       88.56     46.89 o
 -38   2  14      504.50      420.03     38.08 o
 -36   2  14        2.78       19.17     43.69 o
 -34   2  14     1471.96     1379.61     46.30 o
 -32   2  14      151.81      120.71     30.98 o
 -30   2  14     1065.75      971.58     37.50 o
 -28   2  14      696.14      649.18     33.06 o
 -26   2  14      443.81      374.31     29.02 o
 -24   2  14     5465.75     5180.32     91.10 o
 -22   2  14      958.74      952.67     30.26 o
 -20   2  14      140.88      179.53     22.30 o
 -18   2  14      510.11      522.28     25.30 o
 -16   2  14      401.14      395.38     24.19 o
 -14   2  14       51.99       22.95     30.45 o
 -12   2  14      229.32      258.43     23.15 o
 -10   2  14     4494.41     4702.45     78.78 o
  -8   2  14     4199.70     4147.77     75.91 o
  -6   2  14      763.62      830.99     28.24 o
  -4   2  14        0.79      -18.85     32.15 o
  -2   2  14        1.04      -35.67     35.67 o
   0   2  14      135.49       79.86     21.37 o
   2   2  14       58.65        2.93     37.82 o
   4   2  14      122.29      139.81     27.58 o
   6   2  14      689.27      596.81     36.91 o
   8   2  14     1715.05     1724.91     50.21 o
  10   2  14      386.95      404.96     35.80 o
  12   2  14      314.70      350.05     37.43 o
  14   2  14      888.80      850.23     48.13 o
 -39   3  14      228.28      281.26     38.74 o
 -37   3  14       70.30       17.02     54.84 o
 -35   3  14       55.94      101.79     31.63 o
 -33   3  14      240.29      237.37     33.39 o
 -31   3  14      767.42      785.80     38.93 o
 -29   3  14     2051.20     2079.39     64.82 o
 -27   3  14     1239.21     1358.22     40.82 o
 -25   3  14     7054.70     6972.27    111.97 o
 -23   3  14       82.91       36.39     39.45 o
 -21   3  14      198.88      229.41     27.58 o
 -19   3  14      847.51      846.31     31.69 o
 -17   3  14     2892.45     3183.36     70.56 o
 -15   3  14        8.60      -21.85     36.45 o
 -13   3  14     1608.93     1992.08     51.84 o
 -11   3  14      720.04      731.48     29.67 o
  -9   3  14      832.43      821.34     31.04 o
  -7   3  14      604.65      688.31     30.19 o
  -5   3  14      191.60      211.61     26.87 o
  -3   3  14      299.64      231.04     28.89 o
  -1   3  14       66.14       74.93     39.06 o
   1   3  14     1707.55     1763.90     52.95 o
   3   3  14       75.30       72.25     42.45 o
   5   3  14      193.55      162.38     30.19 o
   7   3  14       11.55       45.71     44.47 o
   9   3  14       72.02       34.56     49.76 o
  11   3  14       13.06      -39.65     51.19 o
 -38   4  14      132.33      166.22     38.87 o
 -36   4  14       10.44       56.73     32.15 o
 -34   4  14      256.09      300.49     35.61 o
 -32   4  14      190.88      172.35     34.69 o
 -30   4  14      133.30       45.39     50.93 o
 -28   4  14     4128.10     3759.69     96.97 o
 -26   4  14     6081.50     6088.39    115.03 o
 -24   4  14        0.02      -27.32     46.43 o
 -22   4  14     2858.15     2703.53     79.88 o
 -20   4  14      145.94      126.84     30.84 o
 -18   4  14     8702.92     8766.29    123.84 o
 -16   4  14     1055.67     1051.34     38.34 o
 -14   4  14      413.86      460.33     31.37 o
 -12   4  14       12.53       24.13     39.71 o
 -10   4  14        1.98      -43.30     43.30 o
  -8   4  14      138.95      110.40     27.65 o
  -6   4  14       13.50       54.45     39.00 o
  -4   4  14        6.06       10.50     39.97 o
  -2   4  14      271.67      329.19     30.78 o
   0   4  14        0.41      -29.54     29.54 o
   2   4  14        9.61       77.73     40.24 o
   4   4  14       39.24       -1.89     44.67 o
   6   4  14       55.11       27.98     45.97 o
   8   4  14       15.46      -17.15     45.71 o
  10   4  14        4.64       22.89     46.10 o
 -35   5  14      249.80      243.50     38.15 o
 -33   5  14      535.38      621.53     42.97 o
 -31   5  14        6.48       20.93     49.10 o
 -29   5  14       40.57      -39.26     52.63 o
 -27   5  14       25.24       13.04     50.08 o
 -25   5  14       43.52       78.32     48.45 o
 -23   5  14       64.82       73.30     48.00 o
 -21   5  14     3312.95     3181.66     92.53 o
 -19   5  14      402.54      327.95     35.80 o
 -17   5  14      267.46      240.96     34.37 o
 -15   5  14      762.37      830.47     40.43 o
 -13   5  14     1879.60     1954.45     57.39 o
 -11   5  14        1.77        3.13     46.17 o
  -9   5  14       81.90      102.90     29.28 o
  -7   5  14      311.88      292.41     33.19 o
  -5   5  14        5.95      -33.78     45.06 o
  -3   5  14      351.39      332.77     33.65 o
  -1   5  14        0.46       82.95     44.80 o
   1   5  14        5.50       34.11     28.56 o
   3   5  14       67.85      -14.22     48.78 o
   5   5  14        4.88       73.10     45.78 o
   7   5  14        2.45       38.93     48.84 o
 -30   6  14       38.87       27.58     56.67 o
 -28   6  14       48.59       44.80     33.84 o
 -26   6  14       26.89       44.21     52.69 o
 -24   6  14       85.82        4.04     53.08 o
 -22   6  14       36.44      -29.15     54.58 o
 -20   6  14      396.88      366.68     39.52 o
 -18   6  14     1003.64     1017.49     47.21 o
 -16   6  14       38.01      -40.89     55.49 o
 -14   6  14      612.18      631.05     42.78 o
 -12   6  14     1285.96     1275.47     49.10 o
 -10   6  14      101.01       78.06     35.61 o
  -8   6  14       67.30       75.12     50.93 o
  -6   6  14        5.06       -7.76     50.60 o
  -4   6  14      438.45      390.81     39.65 o
  -2   6  14       52.59       39.32     49.50 o
   0   6  14       26.29       66.27     35.44 o
   2   6  14        9.86       20.28     48.58 o
 -23   7  14       15.81       50.21     57.71 o
 -21   7  14        6.49      -61.56     61.56 o
 -19   7  14       88.45      107.73     37.82 o
 -17   7  14      168.19      245.19     39.71 o
 -15   7  14        0.01      -41.15     57.52 o
 -13   7  14       10.57       81.32     54.06 o
 -11   7  14        0.24      -56.41     56.41 o
  -9   7  14      176.04      227.20     38.15 o
  -7   7  14      361.48      344.06     42.91 o
  -5   7  14       13.74        9.06     56.86 o
  -3   7  14       64.61       79.36     57.39 o
 -41   1  15        4.08      -10.52     32.42 o
 -39   1  15        3.72      -15.86     31.95 o
 -37   1  15      156.11      141.97     37.99 o
 -35   1  15        9.32       12.87     28.85 o
 -33   1  15      108.92      132.28     19.50 o
 -31   1  15       58.54       72.31     27.85 o
 -29   1  15      963.71     1005.06     24.71 o
 -27   1  15        0.81      -25.11     25.11 o
 -25   1  15      142.46      142.64     16.47 o
 -23   1  15      110.92      103.25     14.75 o
 -21   1  15      197.43      190.46     15.51 o
 -19   1  15       87.78       48.61     15.87 o
 -17   1  15       60.12       43.39     20.67 o
 -15   1  15     6623.86     7176.19     64.88 o
 -13   1  15        1.66       18.96     15.18 o
 -11   1  15       16.41      -14.08     19.80 o
  -9   1  15      721.53      715.19     18.44 o
  -7   1  15      820.93      769.42     19.62 o
  -5   1  15      309.66      312.82     16.92 o
  -3   1  15        2.00        9.89     23.26 o
  -1   1  15      385.03      359.13     57.74 o
   1   1  15      433.31      493.60     37.66 o
   3   1  15      459.42      465.97     22.88 o
   5   1  15     1013.66     1141.61     29.66 o
   7   1  15        6.92        4.55     29.99 o
   9   1  15      343.45      325.94     44.67 o
  11   1  15       69.43       70.47     25.77 o
  13   1  15        5.96       29.55     43.10 o
 -40   2  15       11.89        6.52     49.69 o
 -38   2  15      485.98      426.22     38.80 o
 -36   2  15        0.28       11.35     44.28 o
 -34   2  15      259.01      265.67     30.98 o
 -32   2  15      190.14      186.96     31.69 o
 -30   2  15       23.07       31.82     41.74 o
 -28   2  15      451.15      425.37     30.84 o
 -26   2  15      593.01      592.38     31.50 o
 -24   2  15     1172.75     1245.01     35.08 o
 -22   2  15      275.70      270.43     25.43 o
 -20   2  15       10.21       26.87     30.78 o
 -18   2  15     2849.27     3008.72     67.62 o
 -16   2  15      960.10     1119.74     31.63 o
 -14   2  15      901.54      980.58     30.26 o
 -12   2  15        1.87       -3.20     31.43 o
 -10   2  15      527.57      407.31     25.17 o
  -8   2  15      358.34      390.94     25.37 o
  -6   2  15      165.50      126.25     24.06 o
  -4   2  15       72.07      121.68     24.06 o
  -2   2  15      771.16      743.34     32.34 o
   0   2  15      525.23      538.72     22.63 o
   2   2  15        6.30      -40.95     40.95 o
   4   2  15       53.96       74.41     43.69 o
   6   2  15      526.16      453.48     38.47 o
   8   2  15        4.55       15.85     46.37 o
  10   2  15      532.56      585.73     41.41 o
  12   2  15       77.82       41.21     50.15 o
 -39   3  15      402.77      406.79     39.32 o
 -37   3  15      204.63      216.76     36.00 o
 -35   3  15       74.14       81.78     47.21 o
 -33   3  15       18.89       53.08     46.95 o
 -31   3  15      731.83      683.15     38.74 o
 -29   3  15     1258.22     1238.62     42.32 o
 -27   3  15     2316.22     2213.01     64.89 o
 -25   3  15      244.38      256.35     30.26 o
 -23   3  15     1449.64     1495.88     47.87 o
 -21   3  15     4499.91     4426.61     88.62 o
 -19   3  15      268.91      248.85     27.85 o
 -17   3  15        1.81       43.43     36.45 o
 -15   3  15       73.77      145.88     25.56 o
 -13   3  15      199.20      191.20     26.35 o
 -11   3  15      104.10      127.62     25.11 o
  -9   3  15      227.65      262.54     26.21 o
  -7   3  15      281.05      315.49     28.04 o
  -5   3  15       70.76       69.84     38.74 o
  -3   3  15      428.24      343.27     31.24 o
  -1   3  15     1605.75     1714.41     49.50 o
   1   3  15        6.35       31.24     39.91 o
   3   3  15       19.84        5.28     42.84 o
   5   3  15      190.29      118.36     32.34 o
   7   3  15       25.83       28.37     43.95 o
   9   3  15      447.48      434.63     39.26 o
  11   3  15       73.99      126.05     34.82 o
 -38   4  15       26.01      -55.56     55.56 o
 -36   4  15      187.54      252.04     34.50 o
 -34   4  15      288.12      241.48     35.47 o
 -32   4  15       56.61       76.69     49.17 o
 -30   4  15      500.93      450.68     37.95 o
 -28   4  15      369.63      372.16     36.52 o
 -26   4  15        3.80      -27.65     47.34 o
 -24   4  15        9.59        3.06     46.37 o
 -22   4  15      365.53      384.55     33.78 o
 -20   4  15        7.59       14.22     44.60 o
 -18   4  15     2341.33     2382.56     65.99 o
 -16   4  15     3953.05     4032.34     89.14 o
 -14   4  15      269.19      275.39     28.82 o
 -12   4  15      638.63      618.66     33.13 o
 -10   4  15     1161.17     1266.47     39.06 o
  -8   4  15       34.19       43.69     41.41 o
  -6   4  15       78.13       68.86     28.82 o
  -4   4  15        7.16      -20.61     41.60 o
  -2   4  15      100.51       63.06     30.45 o
   0   4  15       62.82      131.12     50.02 o
   2   4  15       91.49       37.50     44.80 o
   4   4  15      389.91      380.25     35.15 o
   6   4  15        0.62      -33.84     44.93 o
   8   4  15      127.16      124.42     33.19 o
 -35   5  15      158.61      203.85     37.37 o
 -33   5  15      104.93      108.12     36.00 o
 -31   5  15       51.73       62.73     52.69 o
 -29   5  15      290.48       82.56     54.91 o
 -27   5  15      180.84      265.28     32.74 o
 -25   5  15       44.40      -32.34     49.76 o
 -23   5  15      109.94       91.56     48.58 o
 -21   5  15      506.76      451.59     38.47 o
 -19   5  15      159.55      199.74     33.58 o
 -17   5  15       19.56       -9.72     50.93 o
 -15   5  15        0.27      -46.17     46.17 o
 -13   5  15      328.90      327.03     35.02 o
 -11   5  15      201.21      255.11     31.82 o
  -9   5  15        5.47        0.00     44.93 o
  -7   5  15       34.52        0.00     46.95 o
  -5   5  15      136.70      170.98     31.63 o
  -3   5  15      113.43       83.08     33.19 o
  -1   5  15        1.31       54.32     46.95 o
   1   5  15      105.91       73.62     48.84 o
   3   5  15        7.05       42.84     46.69 o
   5   5  15      276.36      303.49     39.52 o
 -30   6  15        2.11      -48.32     56.54 o
 -28   6  15       46.59       -6.52     55.69 o
 -26   6  15       76.23      -46.56     55.69 o
 -24   6  15       21.52       66.97     32.41 o
 -22   6  15      127.63      182.20     35.47 o
 -20   6  15      428.58      421.46     39.00 o
 -18   6  15     1484.20     1522.75     50.60 o
 -16   6  15      335.95      357.03     37.69 o
 -14   6  15      120.83      141.57     36.26 o
 -12   6  15      618.87      654.66     42.97 o
 -10   6  15      491.76      532.06     40.76 o
  -8   6  15      287.22      251.52     37.56 o
  -6   6  15       80.63       90.84     50.54 o
  -4   6  15       48.76       74.73     53.80 o
  -2   6  15      169.19      183.44     36.26 o
   0   6  15       33.48       55.42     37.73 o
   2   6  15        2.86       37.69     48.84 o
 -23   7  15      529.21      521.17     46.23 o
 -21   7  15       43.30        2.22     63.71 o
 -19   7  15       34.95       86.60     37.69 o
 -17   7  15       82.53       46.23     58.95 o
 -15   7  15        1.69      -28.76     56.54 o
 -13   7  15       13.81       41.74     56.93 o
 -11   7  15       23.39       66.71     52.56 o
  -9   7  15      268.27      279.30     39.84 o
  -7   7  15       83.42       76.04     59.60 o
 -42   0  16      266.68      354.62     36.58 o
 -40   0  16        2.48       -4.11     43.63 o
 -38   0  16       36.75       64.23     46.37 o
 -36   0  16       30.94      -24.98     42.32 o
 -34   0  16      829.93      786.45     36.65 o
 -32   0  16     2180.78     2101.70     62.73 o
 -30   0  16     1041.19      979.80     35.87 o
 -28   0  16     5162.78     5265.16     94.30 o
 -26   0  16      417.98      458.89     26.74 o
 -24   0  16    13549.60    13237.64    133.68 o
 -22   0  16      161.85      205.55     21.85 o
 -20   0  16      399.98      522.15     24.26 o
 -18   0  16     3891.78     4088.10     73.23 o
 -16   0  16       95.39      113.66     19.04 o
 -14   0  16     1547.40     1523.27     43.04 o
 -12   0  16     2425.83     2470.47     59.80 o
 -10   0  16     2446.62     2450.84     61.23 o
  -8   0  16      233.04      176.46     22.50 o
  -6   0  16     2657.95     2603.63     66.84 o
  -4   0  16       33.27       62.15     37.43 o
  -2   0  16       77.77       82.10     25.17 o
   0   0  16      189.63      197.87     19.90 o
   2   0  16     2240.74     2260.16     68.54 o
   4   0  16      212.92      254.00     28.43 o
   6   0  16      147.97      145.29     27.98 o
   8   0  16       13.17      -48.78     48.78 o
  10   0  16        7.47       56.15     44.02 o
  12   0  16       51.81       88.10     32.67 o
 -41   1  16       11.81        6.68     32.29 o
 -39   1  16       12.42       51.56     29.47 o
 -37   1  16        1.01      -33.16     33.16 o
 -35   1  16      638.40      603.97     24.69 o
 -33   1  16      641.40      630.87     24.11 o
 -31   1  16     3074.22     3190.16     58.70 o
 -29   1  16      120.59       98.30     17.96 o
 -27   1  16     1270.62     1251.87     26.23 o
 -25   1  16     1290.08     1320.00     28.02 o
 -23   1  16      216.57      271.20     27.10 o
 -21   1  16      451.20      415.89     27.58 o
 -19   1  16     2947.56     3012.00     47.40 o
 -17   1  16       87.60       80.58     16.85 o
 -15   1  16     1992.69     2128.94     79.43 o
 -13   1  16     1385.10     1305.96     27.44 o
 -11   1  16      429.29      426.11     17.27 o
  -9   1  16      471.83      469.13     17.64 o
  -7   1  16        2.28        8.21     21.81 o
  -5   1  16      942.90      925.74     34.56 o
  -3   1  16       63.72       40.52     25.10 o
  -1   1  16     1258.72     1221.13     27.16 o
   1   1  16     1767.06     1751.13     38.89 o
   3   1  16      421.48      407.11     22.98 o
   5   1  16      191.39      191.82     22.66 o
   7   1  16        9.04      -20.17     56.83 o
   9   1  16       11.12       27.10     49.33 o
  11   1  16        1.35      -15.82     33.32 o
 -42   2  16       18.85       34.89     49.17 o
 -40   2  16        0.11      -47.54     47.54 o
 -38   2  16      175.87      159.44     33.13 o
 -36   2  16      780.95      801.25     41.41 o
 -34   2  16        0.02       44.08     41.02 o
 -32   2  16     1936.16     1889.30     52.10 o
 -30   2  16      384.63      418.66     31.89 o
 -28   2  16      206.44      195.44     28.30 o
 -26   2  16     1678.01     1713.36     54.52 o
 -24   2  16        2.16       26.35     36.26 o
 -22   2  16      719.49      665.16     29.35 o
 -20   2  16      216.50      192.24     23.80 o
 -18   2  16     2131.19     2147.28     61.43 o
 -16   2  16      650.16      727.76     29.02 o
 -14   2  16     3444.53     3366.99     74.54 o
 -12   2  16       75.32       84.97     22.11 o
 -10   2  16        0.00      -10.69     33.84 o
  -8   2  16      230.35      238.41     25.37 o
  -6   2  16      317.71      301.60     27.45 o
  -4   2  16      434.47      437.63     29.35 o
  -2   2  16      391.41      380.18     30.71 o
   0   2  16        2.79       37.63     28.14 o
   2   2  16        6.66      -11.80     44.93 o
   4   2  16     2863.78     2896.95     79.30 o
   6   2  16     1177.73     1128.09     45.52 o
   8   2  16       58.71       90.77     45.97 o
  10   2  16       18.88       38.54     46.76 o
 -39   3  16       32.37       78.51     50.86 o
 -37   3  16       78.75       75.25     51.00 o
 -35   3  16       22.57      -23.22     48.13 o
 -33   3  16      343.99      267.76     34.63 o
 -31   3  16      361.15      402.42     34.30 o
 -29   3  16       20.97       47.54     40.69 o
 -27   3  16     2872.28     2816.61     80.99 o
 -25   3  16      869.42      936.30     36.39 o
 -23   3  16     1366.82     1357.57     39.45 o
 -21   3  16      355.45      361.21     29.28 o
 -19   3  16       44.78        0.00     36.97 o
 -17   3  16      533.38      512.76     30.39 o
 -15   3  16       76.68      152.46     24.65 o
 -13   3  16       27.07      -17.93     36.78 o
 -11   3  16       92.55      120.58     24.32 o
  -9   3  16      780.71      780.91     31.63 o
  -7   3  16      213.80      228.17     29.02 o
  -5   3  16        0.32      -24.91     40.10 o
  -3   3  16       27.20       52.56     42.45 o
  -1   3  16      528.48      528.34     34.37 o
   1   3  16      102.78       97.10     27.06 o
   3   3  16      340.14      313.21     33.32 o
   5   3  16        4.00       44.02     44.54 o
   7   3  16      236.32      244.61     34.95 o
   9   3  16       19.16       64.10     46.50 o
 -38   4  16      226.26      238.09     37.63 o
 -36   4  16      516.47      465.54     40.24 o
 -34   4  16     1379.44     1328.16     49.63 o
 -32   4  16       13.36        5.74     48.26 o
 -30   4  16     1335.96     1217.37     45.52 o
 -28   4  16     1933.17     1764.42     53.73 o
 -26   4  16       20.63       19.76     46.69 o
 -24   4  16      774.24      788.73     38.21 o
 -22   4  16        0.02      -13.56     44.34 o
 -20   4  16      286.99      332.25     31.76 o
 -18   4  16      403.84      427.53     33.06 o
 -16   4  16      366.25      420.42     32.67 o
 -14   4  16      916.36      836.47     37.37 o
 -12   4  16       75.93       68.67     42.78 o
 -10   4  16        0.56       36.06     38.93 o
  -8   4  16      101.55      103.49     28.30 o
  -6   4  16      178.48      180.96     29.61 o
  -4   4  16      783.06      775.56     38.74 o
  -2   4  16       23.53       44.34     43.69 o
   0   4  16      101.77       67.68     25.19 o
   2   4  16      194.71      222.96     33.06 o
   4   4  16       55.71       91.04     29.35 o
   6   4  16       21.21       15.65     47.54 o
 -35   5  16       22.72      -30.19     57.13 o
 -33   5  16        0.97       92.01     32.54 o
 -31   5  16       37.19      -35.61     52.82 o
 -29   5  16       23.35       86.93     49.69 o
 -27   5  16      342.65      422.50     35.74 o
 -25   5  16        3.81       14.54     47.67 o
 -23   5  16      242.74      278.06     33.13 o
 -21   5  16      619.00      710.28     38.87 o
 -19   5  16     2163.90     2245.62     69.52 o
 -17   5  16      405.89      394.33     36.32 o
 -15   5  16        9.86       20.28     45.45 o
 -13   5  16      376.04      453.61     34.89 o
 -11   5  16       53.25       66.71     45.97 o
  -9   5  16      501.43      551.88     36.00 o
  -7   5  16        6.61       64.23     29.35 o
  -5   5  16      130.19      110.14     32.54 o
  -3   5  16      192.11      272.19     32.80 o
  -1   5  16       25.38       -6.13     51.58 o
   1   5  16       20.06      -23.67     47.21 o
   3   5  16       68.77      102.38     33.71 o
 -30   6  16      252.26      297.69     38.93 o
 -28   6  16       23.74      -30.71     52.04 o
 -26   6  16      511.05      684.26     42.58 o
 -24   6  16        9.85       30.84     51.19 o
 -22   6  16      403.97      328.40     39.19 o
 -20   6  16       19.58       72.38     51.39 o
 -18   6  16       38.42       11.67     55.10 o
 -16   6  16       21.49      -33.32     53.28 o
 -14   6  16       10.83       -1.96     51.19 o
 -12   6  16      623.74      722.67     42.32 o
 -10   6  16        6.10      -13.96     50.34 o
  -8   6  16        6.51       20.28     50.80 o
  -6   6  16      102.84       10.50     53.99 o
  -4   6  16        0.01      -26.02     51.19 o
  -2   6  16       37.04      -15.78     54.97 o
   0   6  16       35.54       82.63     39.19 o
 -23   7  16       36.54       51.32     58.69 o
 -21   7  16      653.30      737.80     47.47 o
 -19   7  16        0.10       58.82     53.80 o
 -17   7  16      168.33      167.72     39.13 o
 -15   7  16      264.53      286.73     41.80 o
 -13   7  16       25.43       97.03     57.19 o
 -11   7  16       46.58      -58.89     58.89 o
  -9   7  16      411.78      478.85     43.69 o
 -43   1  17        2.05       45.19     34.30 o
 -41   1  17       70.18       75.87     25.97 o
 -39   1  17      113.30      137.93     21.79 o
 -37   1  17        3.82      -19.70     31.68 o
 -35   1  17      160.35      133.54     21.79 o
 -33   1  17       46.60       36.54     30.45 o
 -31   1  17       95.70      123.60     19.43 o
 -29   1  17       16.26       23.34     38.57 o
 -27   1  17      481.47      487.58     20.63 o
 -25   1  17      844.03      844.83     32.96 o
 -23   1  17      507.79      542.52     25.40 o
 -21   1  17      936.01      914.55     21.88 o
 -19   1  17      115.25       98.69     21.39 o
 -17   1  17       61.26       71.12     20.57 o
 -15   1  17     1327.94     1196.86     52.01 o
 -13   1  17       65.75       39.19     17.06 o
 -11   1  17     1105.45     1042.69     22.52 o
  -9   1  17       41.88       34.05     24.52 o
  -7   1  17     2676.28     2704.04     55.33 o
  -5   1  17        0.08      -28.46     34.69 o
  -3   1  17     2375.82     2247.33     58.17 o
  -1   1  17       21.12       26.55     28.35 o
   1   1  17     2428.71     2587.79     72.25 o
   3   1  17        3.61       28.14     31.56 o
   5   1  17      223.74      279.30     23.18 o
   7   1  17        6.34       -7.74     58.23 o
   9   1  17       21.87       32.53     26.12 o
 -42   2  17       14.24      -16.11     49.69 o
 -40   2  17       17.94       74.86     45.00 o
 -38   2  17       26.43       34.56     48.45 o
 -36   2  17        0.33       22.50     43.82 o
 -34   2  17       65.88      142.94     30.91 o
 -32   2  17        0.28       32.61     42.84 o
 -30   2  17       26.53       70.62     40.95 o
 -28   2  17      727.59      868.75     36.06 o
 -26   2  17      100.61       46.30     39.84 o
 -24   2  17        2.30       43.89     33.84 o
 -22   2  17      632.12      698.61     29.87 o
 -20   2  17      577.50      607.83     29.67 o
 -18   2  17       77.57       63.19     35.28 o
 -16   2  17       20.85       40.82     34.89 o
 -14   2  17       11.07       53.34     33.13 o
 -12   2  17       30.36       38.34     32.93 o
 -10   2  17      128.51      127.88     24.65 o
  -8   2  17      188.65      182.40     26.08 o
  -6   2  17       11.38      -16.76     38.15 o
  -4   2  17      451.81      411.74     33.00 o
  -2   2  17      608.26      560.82     35.21 o
   0   2  17      748.87      792.06     29.00 o
   2   2  17        0.01      -49.82     49.82 o
   4   2  17      119.79       98.80     31.56 o
   6   2  17       12.84       -8.35     47.34 o
   8   2  17      178.36       94.36     53.34 o
 -39   3  17      485.30      554.49     42.71 o
 -37   3  17       93.19      -35.41     48.71 o
 -35   3  17        1.02      -49.17     49.17 o
 -33   3  17       54.79      -34.76     50.86 o
 -31   3  17     1125.71     1164.15     43.76 o
 -29   3  17      429.66      391.79     34.56 o
 -27   3  17     2403.66     2506.20     67.95 o
 -25   3  17       39.82       49.82     42.39 o
 -23   3  17     2082.46     1981.32     60.52 o
 -21   3  17      292.15      337.21     29.80 o
 -19   3  17       81.05       53.41     39.91 o
 -17   3  17      354.35      419.96     29.35 o
 -15   3  17       28.61       50.93     37.17 o
 -13   3  17       64.71       55.63     38.47 o
 -11   3  17      124.53      122.92     27.06 o
  -9   3  17       13.84       -8.54     39.13 o
  -7   3  17      394.01      398.83     31.76 o
  -5   3  17       24.39        7.83     41.02 o
  -3   3  17        4.70       39.65     41.47 o
  -1   3  17      347.72      343.92     33.06 o
   1   3  17      111.46      165.38     30.26 o
   3   3  17       25.39       55.76     47.47 o
   5   3  17       71.27       47.41     31.17 o
   7   3  17      180.01      220.48     36.52 o
 -38   4  17      258.84      279.56     40.82 o
 -36   4  17       79.37       83.01     54.65 o
 -34   4  17        8.92       67.43     50.67 o
 -32   4  17        0.17      -36.58     49.63 o
 -30   4  17        1.76      110.99     30.52 o
 -28   4  17     1402.85     1367.74     46.10 o
 -26   4  17       64.22       63.19     30.65 o
 -24   4  17     4198.32     4211.48     98.27 o
 -22   4  17      976.80     1018.80     40.10 o
 -20   4  17      274.10      286.08     32.54 o
 -18   4  17      705.89      659.48     35.61 o
 -16   4  17        8.69       21.32     42.39 o
 -14   4  17      505.46      511.39     33.98 o
 -12   4  17      232.64      276.82     30.91 o
 -10   4  17       10.24      -43.56     43.56 o
  -8   4  17       15.21      -45.32     45.32 o
  -6   4  17      523.93      537.15     33.91 o
  -4   4  17       81.17       93.12     30.13 o
  -2   4  17      389.06      330.49     36.45 o
   0   4  17      490.42      471.55     26.49 o
   2   4  17      189.49      207.44     35.28 o
   4   4  17       49.52       40.04     52.04 o
 -35   5  17      149.77      161.98     37.82 o
 -33   5  17       18.14       68.02     48.45 o
 -31   5  17       46.65      -29.48     52.95 o
 -29   5  17      133.21      136.68     34.30 o
 -27   5  17      130.49      185.53     33.78 o
 -25   5  17       48.98       84.84     32.28 o
 -23   5  17        2.02       46.69     46.17 o
 -21   5  17      728.36      705.07     40.17 o
 -19   5  17      929.45      972.04     42.00 o
 -17   5  17      133.48       93.25     48.78 o
 -15   5  17       71.05       40.56     31.89 o
 -13   5  17       84.12       38.47     47.80 o
 -11   5  17       32.05       26.80     46.89 o
  -9   5  17       97.22       56.47     48.91 o
  -7   5  17       76.64       58.76     47.41 o
  -5   5  17      149.11      202.29     33.78 o
  -3   5  17       39.60      -12.26     51.06 o
  -1   5  17       43.84       95.80     32.80 o
   1   5  17      184.19      170.01     34.82 o
 -30   6  17       16.00       58.04     52.76 o
 -28   6  17       35.73       19.95     54.39 o
 -26   6  17       23.51      -55.43     55.43 o
 -24   6  17       21.70       24.19     33.98 o
 -22   6  17       10.62       75.19     33.98 o
 -20   6  17       88.94       -8.02     57.91 o
 -18   6  17       91.92      185.59     34.50 o
 -16   6  17       35.64       18.19     56.08 o
 -14   6  17      189.25      167.46     37.17 o
 -12   6  17       70.76      110.40     34.56 o
 -10   6  17       12.26      116.53     33.52 o
  -8   6  17       42.82       71.80     53.67 o
  -6   6  17      148.36      176.92     36.71 o
  -4   6  17       91.98      108.64     57.06 o
 -21   7  17       52.94       55.69     60.45 o
 -19   7  17       48.43       99.38     57.19 o
 -17   7  17      209.39      124.42     63.58 o
 -15   7  17       97.65      128.79     38.21 o
 -13   7  17        6.07       79.04     55.95 o
 -42   0  18      192.15      210.83     33.84 o
 -40   0  18      289.20      420.42     34.50 o
 -38   0  18     1029.07     1028.25     41.87 o
 -36   0  18      414.53      444.48     34.37 o
 -34   0  18     2206.79     2091.26     65.54 o
 -32   0  18        1.74       21.58     37.11 o
 -30   0  18      112.87       68.34     42.45 o
 -28   0  18      715.43      729.58     32.34 o
 -26   0  18     1397.91     1366.76     39.91 o
 -24   0  18     2011.07     1793.38     53.08 o
 -22   0  18      279.73      259.08     24.19 o
 -20   0  18     4766.01     4749.34     84.91 o
 -18   0  18     1060.67      968.45     30.26 o
 -16   0  18      267.60      263.45     24.00 o
 -14   0  18        0.14       57.91     31.04 o
 -12   0  18       19.45       36.52     31.24 o
 -10   0  18        0.58      -27.91     33.65 o
  -8   0  18     6750.51     6550.87    106.10 o
  -6   0  18        4.51      -38.74     38.74 o
  -4   0  18    15428.08    14877.71    166.48 o
  -2   0  18      495.85      523.32     35.34 o
   0   0  18      677.19      613.19     26.25 o
   2   0  18      352.96      386.57     33.91 o
   4   0  18        6.65        9.85     40.37 o
   6   0  18       69.07      102.77     28.04 o
   8   0  18        4.67      -49.04     49.04 o
 -43   1  18       57.43       81.35     36.59 o
 -41   1  18       50.40       61.68     32.30 o
 -39   1  18      181.92      215.06     28.40 o
 -37   1  18      378.32      348.20     25.03 o
 -35   1  18     1406.26     1451.37     33.23 o
 -33   1  18     1029.64     1065.69     27.55 o
 -31   1  18      153.46      151.47     52.04 o
 -29   1  18      151.15      163.11     26.02 o
 -27   1  18        0.10       24.24     24.44 o
 -25   1  18       12.23        9.71     24.16 o
 -23   1  18      163.60      154.91     16.88 o
 -21   1  18     4563.91     4188.47    133.32 o
 -19   1  18      865.40      828.42     34.01 o
 -17   1  18       41.97       34.26     24.29 o
 -15   1  18      291.69      276.64     17.15 o
 -13   1  18       99.43       89.29     16.55 o
 -11   1  18     4773.17     4649.88     62.73 o
  -9   1  18     2164.63     2154.05     41.24 o
  -7   1  18       20.02       14.39     43.69 o
  -5   1  18     1622.71     1538.04     33.93 o
  -3   1  18      101.73      140.27     40.20 o
  -1   1  18       11.36      -32.53     32.53 o
   1   1  18      898.12      905.09     59.41 o
   3   1  18      220.23      242.42     26.41 o
   5   1  18        0.00       13.99     30.87 o
   7   1  18       26.35       76.06     32.16 o
 -42   2  18      158.68      132.97     36.91 o
 -40   2  18       14.51      -14.87     46.23 o
 -38   2  18      107.50       28.37     52.36 o
 -36   2  18     1589.52     1665.11     52.36 o
 -34   2  18      807.11      851.46     40.50 o
 -32   2  18      216.65      177.44     31.50 o
 -30   2  18      146.63      178.22     28.30 o
 -28   2  18      470.76      433.66     31.24 o
 -26   2  18      476.34      503.69     31.30 o
 -24   2  18      118.30       77.80     26.41 o
 -22   2  18      123.02       98.14     23.67 o
 -20   2  18       37.40        1.30     37.50 o
 -18   2  18        0.81       41.60     33.45 o
 -16   2  18      253.26      268.41     25.82 o
 -14   2  18      196.41      168.05     26.35 o
 -12   2  18       10.80       21.19     35.54 o
 -10   2  18      866.51      843.77     35.02 o
  -8   2  18       48.08      112.49     25.76 o
  -6   2  18      814.08      803.86     35.47 o
  -4   2  18     1439.25     1556.86     48.13 o
  -2   2  18     1265.26     1253.69     43.04 o
   0   2  18     4276.66     4249.33     75.81 o
   2   2  18      493.96      574.97     37.76 o
   4   2  18      275.78      324.49     35.47 o
   6   2  18       25.44      -35.47     49.30 o
 -41   3  18      545.05      555.73     44.02 o
 -39   3  18        0.07      -52.89     52.89 o
 -37   3  18      243.40      280.67     35.15 o
 -35   3  18        3.12       69.78     48.91 o
 -33   3  18     3098.51     3065.58     81.45 o
 -31   3  18     2047.43     2195.67     69.58 o
 -29   3  18      833.81      823.42     40.50 o
 -27   3  18       16.45       31.04     43.24 o
 -25   3  18       61.78       51.58     27.65 o
 -23   3  18       18.83       12.98     27.39 o
 -21   3  18      284.45      327.36     29.80 o
 -19   3  18      361.17      356.64     29.67 o
 -17   3  18      231.66      148.62     26.93 o
 -15   3  18      373.83      335.77     30.06 o
 -13   3  18       25.88       54.71     40.69 o
 -11   3  18      482.12      481.98     32.74 o
  -9   3  18      473.71      503.43     34.11 o
  -7   3  18     1030.69      891.05     38.61 o
  -5   3  18      391.68      324.17     33.52 o
  -3   3  18        5.91      -46.69     46.69 o
  -1   3  18       95.34       63.84     46.56 o
   1   3  18      125.05       94.95     30.39 o
   3   3  18       67.96       50.86     47.87 o
   5   3  18       89.80      106.56     31.95 o
 -38   4  18      188.08      160.75     37.43 o
 -36   4  18       61.43       74.28     48.39 o
 -34   4  18        3.37       35.15     31.04 o
 -32   4  18      139.09       54.26     53.02 o
 -30   4  18      530.22      527.04     39.32 o
 -28   4  18      982.25     1021.01     42.06 o
 -26   4  18      108.73       37.63     48.97 o
 -24   4  18      491.36      530.56     35.74 o
 -22   4  18      155.34      142.62     30.00 o
 -20   4  18        2.69      -21.98     42.06 o
 -18   4  18       46.16       29.74     42.91 o
 -16   4  18      177.55      198.44     29.08 o
 -14   4  18        9.56       -4.83     42.45 o
 -12   4  18       70.43       56.93     28.89 o
 -10   4  18      129.78      205.87     29.54 o
  -8   4  18      172.43      233.85     29.67 o
  -6   4  18      173.82      184.55     31.89 o
  -4   4  18      294.47      281.52     33.84 o
  -2   4  18        1.11      -35.87     49.30 o
   0   4  18      185.13      164.01     24.45 o
   2   4  18        4.78       15.59     47.93 o
 -35   5  18       48.49       92.93     55.36 o
 -33   5  18        6.49       92.60     50.08 o
 -31   5  18        4.48       53.02     50.67 o
 -29   5  18      322.25      280.87     36.32 o
 -27   5  18       16.62       -5.87     48.71 o
 -25   5  18       56.21       41.54     50.15 o
 -23   5  18       78.07       51.45     49.23 o
 -21   5  18       11.46       62.99     47.47 o
 -19   5  18      580.47      604.57     38.28 o
 -17   5  18        8.78       44.80     45.65 o
 -15   5  18       69.20       45.58     47.08 o
 -13   5  18       70.68       42.00     49.76 o
 -11   5  18      697.19      653.74     39.00 o
  -9   5  18      214.39      188.27     33.52 o
  -7   5  18        2.19      -41.87     49.43 o
  -5   5  18        0.11       65.93     48.26 o
  -3   5  18       82.61      115.29     33.58 o
  -1   5  18      134.94       70.17     57.65 o
 -30   6  18       58.34      -49.17     58.62 o
 -28   6  18        8.14       -2.22     56.47 o
 -26   6  18       14.92       20.74     35.80 o
 -24   6  18       50.31      108.51     55.49 o
 -22   6  18       12.67       68.86     49.69 o
 -20   6  18        2.96        6.13     51.91 o
 -18   6  18        9.79       69.84     51.26 o
 -16   6  18        7.96       29.21     51.45 o
 -14   6  18       40.10       39.84     50.86 o
 -12   6  18       18.90       31.63     54.52 o
 -10   6  18       63.75       64.82     51.58 o
  -8   6  18       33.94       90.32     51.97 o
  -6   6  18        0.85      -53.99     53.99 o
 -43   1  19       24.56       17.29     34.21 o
 -41   1  19       61.40       72.36     33.18 o
 -39   1  19      208.22      254.44     25.37 o
 -37   1  19        1.75      -32.65     32.65 o
 -35   1  19      322.60      220.95    230.55 o
 -33   1  19      403.37      365.88     22.95 o
 -31   1  19     1231.79     1190.12     27.68 o
 -29   1  19      850.53      862.03     24.64 o
 -27   1  19      524.32      506.02     22.18 o
 -25   1  19     2300.16     2180.19     41.06 o
 -23   1  19      304.59      260.92     18.77 o
 -21   1  19       69.22       38.73     25.09 o
 -19   1  19      957.67      967.48     23.09 o
 -17   1  19      524.89      507.34     19.73 o
 -15   1  19      422.08      433.85     19.48 o
 -13   1  19      987.61      988.99     39.71 o
 -11   1  19      289.03      270.52     20.20 o
  -9   1  19     3076.91     2893.56     57.26 o
  -7   1  19      518.76      536.32     28.92 o
  -5   1  19      446.74      452.93     23.01 o
  -3   1  19       52.10       83.62     23.92 o
  -1   1  19      262.34      273.70     29.41 o
   1   1  19       28.86        1.53     70.46 o
   3   1  19       85.45       55.78     35.49 o
   5   1  19      156.93      131.58     28.08 o
 -42   2  19       18.89        9.06     51.13 o
 -40   2  19       18.39      -50.15     50.15 o
 -38   2  19       49.25       16.24     49.69 o
 -36   2  19     1170.69     1304.62     45.32 o
 -34   2  19      339.97      350.71     34.63 o
 -32   2  19       36.85       31.63     43.76 o
 -30   2  19        0.25        0.65     27.58 o
 -28   2  19      419.36      468.61     31.56 o
 -26   2  19       33.04       11.54     38.02 o
 -24   2  19       74.08       77.60     40.76 o
 -22   2  19      947.39      910.48     34.11 o
 -20   2  19      263.13      273.76     27.26 o
 -18   2  19      253.27      214.28     26.80 o
 -16   2  19       65.51       83.14     25.30 o
 -14   2  19       62.22       64.95     40.30 o
 -12   2  19     1124.38     1097.12     37.76 o
 -10   2  19      813.15      732.39     35.28 o
  -8   2  19       35.17       64.62     40.24 o
  -6   2  19       18.67       -8.09     40.69 o
  -4   2  19        5.15       -8.54     41.60 o
  -2   2  19      759.98      815.27     41.67 o
   0   2  19       76.06       76.92     23.67 o
   2   2  19        0.32      -49.50     49.50 o
   4   2  19      140.57       66.19     54.84 o
 -41   3  19       54.56       85.49     52.23 o
 -39   3  19      166.72      297.17     36.00 o
 -37   3  19      282.42      234.83     35.87 o
 -35   3  19        0.97       -1.96     48.91 o
 -33   3  19     2299.20     2572.33     77.86 o
 -31   3  19        6.09       14.02     47.34 o
 -29   3  19      865.68      922.35     40.30 o
 -27   3  19      528.41      549.28     33.71 o
 -25   3  19      103.35       62.41     28.82 o
 -23   3  19     1172.63     1102.07     39.39 o
 -21   3  19        3.08       76.04     40.17 o
 -19   3  19        2.75       46.69     39.00 o
 -17   3  19      567.59      671.68     32.74 o
 -15   3  19       49.91       79.49     40.37 o
 -13   3  19        3.23        1.50     40.69 o
 -11   3  19        0.05       42.32     40.69 o
  -9   3  19      151.41      101.73     29.21 o
  -7   3  19       59.01       56.21     43.63 o
  -5   3  19        7.33       21.39     45.97 o
  -3   3  19      559.25      488.50     37.69 o
  -1   3  19        4.48       27.98     47.08 o
   1   3  19       65.00       61.62     49.04 o
   3   3  19        9.44      -49.56     51.52 o
 -38   4  19        0.51      -56.02     56.02 o
 -36   4  19        1.57        6.59     50.21 o
 -34   4  19       36.73       12.39     49.82 o
 -32   4  19       89.52       68.86     31.11 o
 -30   4  19      443.59      566.36     37.56 o
 -28   4  19      470.17      453.81     36.39 o
 -26   4  19       47.13      -22.76     46.56 o
 -24   4  19      248.90      293.32     32.34 o
 -22   4  19       64.10       11.61     47.47 o
 -20   4  19       99.80      111.77     29.21 o
 -18   4  19       19.49      -42.32     42.32 o
 -16   4  19        0.29       30.00     43.63 o
 -14   4  19     1741.76     1478.60     45.52 o
 -12   4  19      869.42      701.35     38.34 o
 -10   4  19       53.62       72.51     46.23 o
  -8   4  19        9.58        3.65     44.93 o
  -6   4  19      121.06      125.14     31.04 o
  -4   4  19        0.22      -32.02     45.52 o
  -2   4  19       20.56      -44.34     50.02 o
   0   4  19        9.53       20.47     34.79 o
   2   4  19       21.52       70.75     54.19 o
 -35   5  19        3.80      -55.69     55.69 o
 -33   5  19      184.04      194.26     37.11 o
 -31   5  19      292.95      261.95     38.74 o
 -29   5  19       19.87      -20.48     50.93 o
 -27   5  19       93.98      109.62     34.63 o
 -25   5  19      132.59      187.81     33.65 o
 -23   5  19       31.65       47.21     48.78 o
 -21   5  19      685.26      603.14     40.37 o
 -19   5  19       77.27       64.95     51.58 o
 -17   5  19        0.87      -51.13     51.13 o
 -15   5  19        1.69       89.34     47.47 o
 -13   5  19       64.39       -9.52     52.10 o
 -11   5  19        0.15       23.54     49.50 o
  -9   5  19      239.13      283.67     33.45 o
  -7   5  19      117.03      182.20     35.21 o
  -5   5  19        0.21       -2.15     50.34 o
  -3   5  19       83.72      134.99     34.17 o
 -28   6  19        0.15      -54.78     54.78 o
 -26   6  19        0.00      -29.08     49.89 o
 -24   6  19        8.99       69.58     51.97 o
 -22   6  19      128.74       74.86     54.91 o
 -20   6  19       42.16        4.24     55.56 o
 -18   6  19        6.26      -55.23     55.23 o
 -16   6  19       14.09      -53.67     53.67 o
 -14   6  19      178.06      229.41     37.17 o
 -12   6  19        1.32       67.62     32.28 o
 -10   6  19       34.28       67.56     54.58 o
  -8   6  19        1.46       39.13     51.26 o
 -44   0  20      452.60      461.17     40.76 o
 -42   0  20        0.04      -17.35     47.41 o
 -40   0  20       32.17       52.69     46.63 o
 -38   0  20      348.94      404.05     33.65 o
 -36   0  20      296.69      352.73     32.08 o
 -34   0  20      103.75      139.81     27.19 o
 -32   0  20      204.16      188.33     28.04 o
 -30   0  20      257.30      302.78     29.15 o
 -28   0  20     3088.29     3150.36     78.06 o
 -26   0  20      114.00       78.45     25.50 o
 -24   0  20     2551.39     2346.17     70.17 o
 -22   0  20      906.95      828.77     32.48 o
 -20   0  20     1733.36     1733.64     54.32 o
 -18   0  20     7392.85     7000.57    108.06 o
 -16   0  20    10527.50    10047.89    129.90 o
 -14   0  20    27787.79    26132.21    208.55 o
 -12   0  20     1881.42     1865.63     56.15 o
 -10   0  20     5080.66     4792.19    100.82 o
  -8   0  20     1505.06     1601.72     45.26 o
  -6   0  20     9541.32     9497.44    143.07 o
  -4   0  20        4.70      -44.60     44.60 o
  -2   0  20       11.07       77.67     42.26 o
   0   0  20      218.21      219.22     22.48 o
   2   0  20       49.92       84.51     49.30 o
   4   0  20       36.83       59.86     30.32 o
 -43   1  20       84.62       47.86     36.45 o
 -41   1  20       37.08        7.09     33.82 o
 -39   1  20      298.52      288.17     24.38 o
 -37   1  20      378.86      358.91     25.28 o
 -35   1  20      197.55      204.23     21.79 o
 -33   1  20      380.86      391.76     23.06 o
 -31   1  20      336.49      282.15     21.04 o
 -29   1  20     2078.97     2097.69     65.64 o
 -27   1  20       43.25       35.44     28.67 o
 -25   1  20       10.18      -22.33     70.23 o
 -23   1  20      138.61      131.93     18.14 o
 -21   1  20       55.91       78.61     19.97 o
 -19   1  20     1256.80     1263.00     27.21 o
 -17   1  20     2318.29     2274.35     42.88 o
 -15   1  20     1166.14     1090.05     26.28 o
 -13   1  20     1954.84     1865.36     55.04 o
 -11   1  20     3993.99     3954.86    128.69 o
  -9   1  20     1498.65     1394.63     35.54 o
  -7   1  20      983.18     1060.48     61.27 o
  -5   1  20      400.61      414.21     27.71 o
  -3   1  20      857.63      913.04     28.19 o
  -1   1  20       39.30       26.22     35.80 o
   1   1  20      635.08      627.49     28.70 o
   3   1  20        0.04        3.51     38.54 o
 -42   2  20      233.47      182.40     37.04 o
 -40   2  20      127.31       89.99     33.52 o
 -38   2  20      188.20      210.96     34.04 o
 -36   2  20       62.19       43.69     48.06 o
 -34   2  20     1294.29     1270.06     45.00 o
 -32   2  20      171.87      187.16     30.00 o
 -30   2  20     3403.59     3113.12     88.88 o
 -28   2  20      125.53      105.45     29.21 o
 -26   2  20     1255.07     1171.26     39.84 o
 -24   2  20     1116.89     1085.64     38.74 o
 -22   2  20     1900.46     1840.59     58.30 o
 -20   2  20      825.86      843.70     35.02 o
 -18   2  20      772.20      765.78     34.11 o
 -16   2  20     1167.35     1199.11     38.67 o
 -14   2  20     2195.78     2060.94     61.36 o
 -12   2  20     2688.67     2419.60     68.73 o
 -10   2  20     1700.46     1707.56     49.69 o
  -8   2  20      397.61      473.56     34.04 o
  -6   2  20      395.08      438.42     33.58 o
  -4   2  20       72.09       51.19     49.17 o
  -2   2  20        0.89       75.97     46.10 o
   0   2  20      584.53      619.60     49.01 o
   2   2  20      161.08      136.29     33.84 o
   4   2  20        0.05      -53.54     53.54 o
 -41   3  20       47.31       16.17     50.67 o
 -39   3  20        2.16      -39.97     49.23 o
 -37   3  20      211.76      246.82     36.45 o
 -35   3  20       14.45       19.69     46.89 o
 -33   3  20     1456.07     1548.25     50.60 o
 -31   3  20      202.87      170.59     33.06 o
 -29   3  20       12.73      -28.82     45.32 o
 -27   3  20      108.37       86.67     45.84 o
 -25   3  20      517.22      532.32     34.30 o
 -23   3  20      623.61      620.81     34.76 o
 -21   3  20      115.56      134.27     28.37 o
 -19   3  20      174.92      208.15     29.15 o
 -17   3  20      390.82      426.03     33.00 o
 -15   3  20      152.13      118.36     28.76 o
 -13   3  20       64.09       70.88     27.78 o
 -11   3  20      311.73      312.04     31.95 o
  -9   3  20     1716.05     1597.55     48.06 o
  -7   3  20      341.54      266.78     34.69 o
  -5   3  20      171.50      126.05     33.06 o
  -3   3  20       67.96      121.10     31.63 o
  -1   3  20      292.72      299.19     38.08 o
   1   3  20      271.93      244.87     34.89 o
 -38   4  20        1.29       79.04     54.19 o
 -36   4  20       10.27       79.43     49.56 o
 -34   4  20        6.50       50.02     48.19 o
 -32   4  20      155.25       79.17     35.08 o
 -30   4  20       28.80       82.56     48.00 o
 -28   4  20      500.39      553.84     37.76 o
 -26   4  20       35.73       79.17     44.15 o
 -24   4  20       14.31       38.34     42.26 o
 -22   4  20      110.14      120.58     30.58 o
 -20   4  20        1.15       16.95     45.13 o
 -18   4  20      458.15      438.87     34.76 o
 -16   4  20      242.27      143.99     33.45 o
 -14   4  20     3746.94     3457.44     95.93 o
 -12   4  20        4.81      -19.82     48.97 o
 -10   4  20      318.46      276.43     34.95 o
  -8   4  20       27.91        1.96     47.02 o
  -6   4  20      173.45      112.55     33.52 o
  -4   4  20        7.73       -6.33     49.10 o
  -2   4  20        9.01      -35.80     53.47 o
   0   4  20        0.11      -37.21     37.21 o
 -35   5  20       51.69      108.12     54.84 o
 -33   5  20       24.45       58.43     53.99 o
 -31   5  20      150.14      129.57     36.32 o
 -29   5  20      225.93      252.69     35.87 o
 -27   5  20       20.73       34.43     49.56 o
 -25   5  20      236.20      214.68     34.82 o
 -23   5  20        1.16      -51.26     51.26 o
 -21   5  20      141.02      156.31     33.58 o
 -19   5  20       75.38      132.05     33.19 o
 -17   5  20       37.75       37.37     32.02 o
 -15   5  20        9.26      -31.76     46.95 o
 -13   5  20       21.26       23.93     48.91 o
 -11   5  20       76.34        2.09     54.78 o
  -9   5  20      199.61      111.64     57.91 o
  -7   5  20        4.72      -53.93     53.93 o
  -5   5  20        0.34        2.28     48.45 o
 -28   6  20       17.30       50.93     55.76 o
 -26   6  20       11.41      -38.80     56.54 o
 -24   6  20        1.13       37.82     52.56 o
 -22   6  20       18.83       -4.37     51.78 o
 -20   6  20       11.56       50.08     53.80 o
 -18   6  20      154.86      201.96     38.08 o
 -16   6  20      112.44      109.69     57.52 o
 -14   6  20        0.01      -53.41     53.41 o
 -12   6  20        1.21        6.85     51.97 o
 -10   6  20        0.58      -54.06     54.06 o
 -43   1  21       61.12      143.93     29.12 o
 -41   1  21        6.83       -8.51     34.86 o
 -39   1  21     1432.16     1475.64     34.61 o
 -37   1  21       38.87       46.06     32.62 o
 -35   1  21      307.44      331.07     22.73 o
 -33   1  21      659.14      613.57     25.41 o
 -31   1  21     1126.86     1115.83     39.00 o
 -29   1  21      290.90      296.35     22.43 o
 -27   1  21     1339.01     1217.85     28.04 o
 -25   1  21       94.56      103.11     19.11 o
 -23   1  21     1527.53     1518.84     44.12 o
 -21   1  21      559.83      509.88     27.62 o
 -19   1  21     2910.45     2913.78     56.03 o
 -17   1  21       85.88      114.51     19.83 o
 -15   1  21     1077.95      951.35     27.41 o
 -13   1  21       11.86       52.68     28.72 o
 -11   1  21     5860.59     5908.43     79.44 o
  -9   1  21      612.87      662.05     32.90 o
  -7   1  21      339.56      318.87     23.17 o
  -5   1  21      221.36      172.80     25.07 o
  -3   1  21        0.70       45.29     24.15 o
  -1   1  21        8.31       22.31     32.70 o
   1   1  21       71.24      118.35     23.04 o
   3   1  21        1.39       11.66     33.47 o
 -42   2  21       27.99      -52.50     52.50 o
 -40   2  21        7.09       29.80     46.17 o
 -38   2  21       14.58       36.84     50.67 o
 -36   2  21       85.97       82.56     47.54 o
 -34   2  21      174.87       71.60     52.95 o
 -32   2  21       13.06      -18.98     44.41 o
 -30   2  21     2320.40     2324.65     71.73 o
 -28   2  21      208.71      276.89     29.67 o
 -26   2  21     2357.10     2400.10     66.78 o
 -24   2  21      232.66      235.74     30.58 o
 -22   2  21      796.37      842.07     37.11 o
 -20   2  21       47.07       63.39     41.87 o
 -18   2  21      851.39      821.99     37.30 o
 -16   2  21      120.35      132.38     29.35 o
 -14   2  21      293.40      286.21     30.13 o
 -12   2  21       11.87       32.15     42.13 o
 -10   2  21        0.50      -28.56     43.43 o
  -8   2  21        2.83      -45.19     45.19 o
  -6   2  21       11.73      -31.43     45.32 o
  -4   2  21      515.50      540.34     40.10 o
  -2   2  21        0.32      -35.34     47.02 o
   0   2  21       43.35       58.25     36.58 o
   2   2  21        0.26       44.67     49.30 o
 -41   3  21      195.35      230.98     36.52 o
 -39   3  21     1002.16     1000.02     46.89 o
 -37   3  21      192.39       90.84     53.80 o
 -35   3  21      177.07      139.94     34.82 o
 -33   3  21       61.13       71.41     33.45 o
 -31   3  21      139.54      112.55     31.82 o
 -29   3  21      112.75       84.97     30.84 o
 -27   3  21      266.91      204.63     31.95 o
 -25   3  21      115.79       66.45     46.17 o
 -23   3  21      571.96      533.36     34.24 o
 -21   3  21      387.09      323.06     31.50 o
 -19   3  21        1.20      -44.93     44.93 o
 -17   3  21       93.63       60.32     40.95 o
 -15   3  21       42.68       35.28     42.32 o
 -13   3  21      727.88      562.84     36.52 o
 -11   3  21      878.49      703.76     39.26 o
  -9   3  21       31.03       20.15     46.37 o
  -7   3  21      141.07       96.58     48.78 o
  -5   3  21       69.26      -50.41     50.41 o
  -3   3  21       20.13        4.24     49.36 o
  -1   3  21      311.15      325.86     39.58 o
 -38   4  21      753.65      707.54     45.19 o
 -36   4  21        1.51       22.30     51.65 o
 -34   4  21      387.71      435.48     38.67 o
 -32   4  21        0.69        2.02     48.06 o
 -30   4  21       21.08       39.19     47.60 o
 -28   4  21       21.04       11.28     46.82 o
 -26   4  21      179.95      111.97     33.65 o
 -24   4  21      145.36       45.13     49.30 o
 -22   4  21     1407.47     1333.77     45.26 o
 -20   4  21        1.92        1.76     43.43 o
 -18   4  21      207.90      206.39     32.67 o
 -16   4  21      198.90      301.80     34.11 o
 -14   4  21      245.04      154.75     33.91 o
 -12   4  21       67.57       47.54     47.54 o
 -10   4  21        7.27      -25.69     48.84 o
  -8   4  21      486.61      452.76     39.06 o
  -6   4  21       49.40       38.47     50.80 o
  -4   4  21       14.44       38.15     52.04 o
 -33   5  21       22.22       13.63     51.13 o
 -31   5  21      381.01      342.23     41.41 o
 -29   5  21      202.34      198.70     35.67 o
 -27   5  21       41.85       88.10     32.41 o
 -25   5  21       11.66      -12.19     49.10 o
 -23   5  21       30.29      -49.82     49.82 o
 -21   5  21      142.78      119.34     34.11 o
 -19   5  21      194.09      224.78     35.34 o
 -17   5  21        0.02      -48.71     48.71 o
 -15   5  21       46.34       91.30     49.36 o
 -13   5  21       23.69       75.32     47.54 o
 -11   5  21       16.58       51.84     47.87 o
  -9   5  21       24.39      -44.28     53.60 o
  -7   5  21       31.68       62.54     53.99 o
 -26   6  21      238.28      192.24     41.54 o
 -24   6  21       51.32      115.55     35.80 o
 -22   6  21      139.55      192.96     37.17 o
 -20   6  21       22.96      -53.99     56.47 o
 -18   6  21        0.01        9.06     52.36 o
 -16   6  21       22.71       45.91     55.17 o
 -14   6  21       45.22      103.56     54.45 o
 -44   0  22      438.84      438.61     41.15 o
 -42   0  22      832.90      850.62     42.78 o
 -40   0  22      478.61      493.45     36.26 o
 -38   0  22      211.31      259.48     32.48 o
 -36   0  22       33.00       37.04     42.39 o
 -34   0  22      146.95      145.81     29.80 o
 -32   0  22      509.04      518.17     33.26 o
 -30   0  22      326.82      348.95     29.93 o
 -28   0  22     2107.58     2015.36     60.26 o
 -26   0  22       74.49      -16.69     44.73 o
 -24   0  22    16413.07    15496.37    169.48 o
 -22   0  22     1129.96     1154.96     39.26 o
 -20   0  22      164.28      122.40     30.06 o
 -18   0  22      375.00      418.27     33.91 o
 -16   0  22    40425.05    40522.26    273.63 o
 -14   0  22      198.70      188.92     33.84 o
 -12   0  22      318.00      282.82     32.02 o
 -10   0  22     1004.90     1002.95     39.52 o
  -8   0  22      786.66      715.89     37.89 o
  -6   0  22      366.41      405.74     35.74 o
  -4   0  22       81.72       37.82     49.04 o
  -2   0  22      513.78      500.17     37.69 o
   0   0  22      144.07      258.23     24.84 o
 -43   1  22      543.68      605.30     49.14 o
 -41   1  22        0.36       40.45     33.84 o
 -39   1  22      207.54      177.47     23.92 o
 -37   1  22       93.82      136.65     21.79 o
 -35   1  22      477.11      372.68     45.00 o
 -33   1  22       26.49       21.97     37.72 o
 -31   1  22       74.75       37.31     32.96 o
 -29   1  22       99.94       73.66     31.48 o
 -27   1  22     2524.29     2185.62     46.30 o
 -25   1  22        0.53       23.64     26.84 o
 -23   1  22     2382.73     2234.21     45.42 o
 -21   1  22     5688.97     5463.57     74.37 o
 -19   1  22     2669.85     2620.79     48.92 o
 -17   1  22     4189.33     4123.81     67.37 o
 -15   1  22     2193.31     2039.13     43.59 o
 -13   1  22     4742.05     4665.74     73.85 o
 -11   1  22      361.98      331.93     24.39 o
  -9   1  22      106.66       61.36     24.98 o
  -7   1  22      496.88      478.85     25.59 o
  -5   1  22       17.10      -21.35     24.43 o
  -3   1  22        3.66       14.48     31.26 o
  -1   1  22      154.79      176.71     35.08 o
   1   1  22        1.44       -4.57     34.14 o
 -42   2  22       10.38       43.17     49.23 o
 -40   2  22      382.18      318.82     38.74 o
 -38   2  22      272.84      298.02     36.32 o
 -36   2  22        6.73      -48.32     48.32 o
 -34   2  22      130.69      188.46     32.08 o
 -32   2  22     7129.28     7021.83    130.36 o
 -30   2  22     1372.15     1542.97     46.63 o
 -28   2  22     1482.01     1333.64     44.47 o
 -26   2  22      199.91      220.35     31.37 o
 -24   2  22      354.87      356.18     31.50 o
 -22   2  22      257.75      246.37     31.82 o
 -20   2  22     6893.13     6442.03    116.79 o
 -18   2  22      429.32      378.88     32.15 o
 -16   2  22      192.43      234.04     29.87 o
 -14   2  22      564.86      557.88     34.89 o
 -12   2  22       62.67       74.28     29.15 o
 -10   2  22      811.51      793.30     40.17 o
  -8   2  22      719.91      834.51     39.65 o
  -6   2  22      228.18      253.15     34.63 o
  -4   2  22      586.69      617.94     41.54 o
  -2   2  22      181.26      300.36     34.69 o
   0   2  22       35.52       31.79     28.50 o
 -41   3  22       71.95       97.62     52.17 o
 -39   3  22       66.38      130.10     34.76 o
 -37   3  22        3.68        2.15     51.06 o
 -35   3  22      661.33      631.70     40.82 o
 -33   3  22       71.63       64.43     49.36 o
 -31   3  22      598.19      582.86     37.89 o
 -29   3  22       12.10       -7.17     44.41 o
 -27   3  22     1079.88      979.21     41.67 o
 -25   3  22      148.81      105.12     30.32 o
 -23   3  22       38.45       90.58     29.02 o
 -21   3  22     2525.67     2505.62     70.23 o
 -19   3  22       35.37        3.39     45.39 o
 -17   3  22      318.30      264.17     33.19 o
 -15   3  22      177.47      215.98     31.69 o
 -13   3  22      227.43      143.27     33.84 o
 -11   3  22       54.41       84.71     45.06 o
  -9   3  22      819.28      866.98     40.95 o
  -7   3  22        6.86       22.63     48.26 o
  -5   3  22       44.69      -15.06     51.78 o
  -3   3  22        0.16      -52.82     52.82 o
 -38   4  22      134.99       66.06     59.41 o
 -36   4  22      106.98      -11.28     56.08 o
 -34   4  22       12.01      -30.06     51.19 o
 -32   4  22        5.76      -14.41     49.17 o
 -30   4  22        6.39      -28.11     49.63 o
 -28   4  22      374.39      426.68     36.39 o
 -26   4  22       16.21       34.43     48.26 o
 -24   4  22      675.01      622.05     39.52 o
 -22   4  22      264.18      204.57     35.67 o
 -20   4  22        0.22       11.09     46.23 o
 -18   4  22        0.15       28.17     46.37 o
 -16   4  22     1385.93     1326.53     47.08 o
 -14   4  22       15.44      -27.58     48.45 o
 -12   4  22       97.91       93.84     32.41 o
 -10   4  22      204.32      261.37     34.69 o
  -8   4  22       46.02       81.97     50.80 o
  -6   4  22       49.82       -4.50     50.41 o
 -33   5  22        5.55      -13.89     52.56 o
 -31   5  22        9.29      -22.56     56.47 o
 -29   5  22      305.79      373.14     39.84 o
 -27   5  22       60.52       67.62     33.13 o
 -25   5  22        0.00       58.82     49.23 o
 -23   5  22       19.68       -2.09     48.26 o
 -21   5  22      439.14      504.34     39.45 o
 -19   5  22       25.98      -43.76     51.71 o
 -17   5  22       73.53       12.65     52.95 o
 -15   5  22       23.89       41.28     50.54 o
 -13   5  22      211.60      183.31     38.21 o
 -11   5  22       71.55       81.64     53.54 o
  -9   5  22        0.49      -55.10     55.10 o
 -22   6  22       61.80       23.35     58.49 o
 -20   6  22      105.97      150.57     38.80 o
 -43   1  23        9.97       29.21     54.61 o
 -41   1  23       15.85       35.27     33.93 o
 -39   1  23      137.63      182.02     23.53 o
 -37   1  23      307.85      286.69     23.98 o
 -35   1  23      760.14      767.61     26.82 o
 -33   1  23       96.86       66.59     31.61 o
 -31   1  23        4.88      -12.17     53.08 o
 -29   1  23      658.99      672.16     25.71 o
 -27   1  23      499.05      454.44     23.32 o
 -25   1  23     5075.89     5050.78     73.64 o
 -23   1  23     1147.88     1036.54     27.86 o
 -21   1  23      341.43      298.90     23.34 o
 -19   1  23     1567.27     1552.56     33.29 o
 -17   1  23      722.47      680.74     35.80 o
 -15   1  23      145.36      167.43     22.27 o
 -13   1  23      413.51      442.01     56.34 o
 -11   1  23      148.33      136.14     21.40 o
  -9   1  23      360.99      413.81     24.51 o
  -7   1  23        0.83      -32.43     32.43 o
  -5   1  23      187.62      186.39     23.14 o
  -3   1  23       25.53       54.03     44.15 o
  -1   1  23       20.33       36.36     37.00 o
 -42   2  23       76.37       77.80     51.84 o
 -40   2  23      339.26      318.23     38.93 o
 -38   2  23       15.11       37.76     49.82 o
 -36   2  23      392.57      403.72     35.80 o
 -34   2  23      153.37      142.68     33.58 o
 -32   2  23       63.27       63.65     49.76 o
 -30   2  23       98.13       61.89     51.58 o
 -28   2  23      406.71      428.24     35.47 o
 -26   2  23     1096.75     1025.06     42.45 o
 -24   2  23      679.34      811.95     39.26 o
 -22   2  23      111.84       55.95     48.97 o
 -20   2  23      269.98      242.85     32.87 o
 -18   2  23        2.00       22.30     27.91 o
 -16   2  23       45.83       80.01     47.34 o
 -14   2  23        0.86       -5.35     42.52 o
 -12   2  23       53.47       84.25     45.00 o
 -10   2  23      135.69       80.54     51.71 o
  -8   2  23        5.48       70.49     44.34 o
  -6   2  23      101.29       74.99     33.58 o
  -4   2  23        4.25      -51.19     51.19 o
 -39   3  23      101.38       68.21     52.82 o
 -37   3  23      101.21       99.71     52.76 o
 -35   3  23     1114.46     1096.40     46.76 o
 -33   3  23      166.01      183.24     33.65 o
 -31   3  23       15.78       54.32     29.80 o
 -29   3  23      286.86      421.59     35.02 o
 -27   3  23      562.04      623.75     37.76 o
 -25   3  23      195.97      192.11     31.43 o
 -23   3  23      365.01      359.25     32.08 o
 -21   3  23      261.03      133.75     32.02 o
 -19   3  23      886.60      667.57     39.13 o
 -17   3  23      334.24      352.53     33.71 o
 -15   3  23       69.38      105.90     30.78 o
 -13   3  23      250.86      341.38     34.82 o
 -11   3  23       45.05       33.98     46.95 o
  -9   3  23      346.61      341.38     36.84 o
  -7   3  23      400.16      394.99     38.80 o
  -5   3  23       14.36       22.82     48.32 o
 -36   4  23       36.30       98.40     52.95 o
 -34   4  23       82.02       77.80     33.98 o
 -32   4  23       89.55       81.32     33.98 o
 -30   4  23       68.07       78.38     51.13 o
 -28   4  23      429.76      416.90     37.89 o
 -26   4  23      166.40      138.44     34.24 o
 -24   4  23       10.61       -3.91     46.63 o
 -22   4  23        0.31       48.45     45.32 o
 -20   4  23       15.86       81.38     44.28 o
 -18   4  23     1051.39     1002.62     45.45 o
 -16   4  23      122.90      182.20     34.30 o
 -14   4  23        5.09      -10.37     49.69 o
 -12   4  23      123.74      -14.87     52.43 o
 -10   4  23        6.56       15.46     49.30 o
  -8   4  23        0.31       47.87     49.50 o
 -31   5  23       11.70       69.19     49.89 o
 -29   5  23      165.96      198.11     37.76 o
 -27   5  23       27.77       28.56     55.69 o
 -25   5  23      186.12      153.38     35.61 o
 -23   5  23       84.86       71.08     56.93 o
 -21   5  23       38.11       38.61     50.41 o
 -19   5  23       12.87       13.04     48.52 o
 -17   5  23        8.99        8.80     50.86 o
 -15   5  23        9.17      -27.32     54.32 o
 -13   5  23       12.39      -18.39     51.58 o
 -42   0  24        0.05       13.30     46.37 o
 -40   0  24      149.22      227.46     33.00 o
 -38   0  24      220.60      192.76     32.08 o
 -36   0  24      513.91      504.67     34.63 o
 -34   0  24       46.29       27.98     27.91 o
 -32   0  24      166.68      209.92     29.15 o
 -30   0  24     1283.90     1205.24     42.39 o
 -28   0  24     2045.61     2075.55     66.58 o
 -26   0  24     2500.25     2538.48     71.21 o
 -24   0  24     1366.11     1402.70     42.84 o
 -22   0  24       99.42      108.58     29.41 o
 -20   0  24      216.82      183.44     30.65 o
 -18   0  24     2053.76     2200.17     65.99 o
 -16   0  24      509.03      506.76     34.04 o
 -14   0  24     1289.14     1309.70     44.67 o
 -12   0  24     2793.83     2844.26     78.32 o
 -10   0  24       65.95       79.88     45.97 o
  -8   0  24       62.19       92.27     47.47 o
  -6   0  24      158.73      258.89     33.39 o
  -4   0  24       13.84       54.52     47.21 o
 -43   1  24       23.28        6.47     34.70 o
 -41   1  24       57.11       84.79     34.71 o
 -39   1  24        0.24      -47.61     69.25 o
 -37   1  24      273.67      251.74     24.39 o
 -35   1  24       11.32       -4.93     31.78 o
 -33   1  24      100.19      106.01     26.87 o
 -31   1  24      766.89      757.34     27.09 o
 -29   1  24      500.90      528.09     25.40 o
 -27   1  24       52.85       -6.08     60.68 o
 -25   1  24      240.11      228.62     23.13 o
 -23   1  24       57.40       -7.72     39.03 o
 -21   1  24     4730.47     4561.25     73.34 o
 -19   1  24      743.63      703.44     26.49 o
 -17   1  24       20.16       36.53     44.96 o
 -15   1  24      575.64      532.45     26.50 o
 -13   1  24      206.18      188.06     22.80 o
 -11   1  24      394.13      412.42     71.54 o
  -9   1  24        1.01       -4.03     31.59 o
  -7   1  24       75.56       13.52     37.24 o
  -5   1  24        3.21      -22.43     35.05 o
 -42   2  24      280.29      259.22     37.37 o
 -40   2  24     1800.98     1864.20     56.60 o
 -38   2  24       35.76       95.99     51.06 o
 -36   2  24     1004.08      963.89     45.91 o
 -34   2  24     1026.31      985.60     43.04 o
 -32   2  24      493.29      471.09     37.43 o
 -30   2  24     3071.76     3016.74     79.30 o
 -28   2  24     4390.25     4505.32    103.43 o
 -26   2  24      140.67      108.06     31.69 o
 -24   2  24     2557.75     2488.79     72.52 o
 -22   2  24        0.16        5.22     45.65 o
 -20   2  24      372.26      427.07     33.98 o
 -18   2  24      434.23      430.85     35.61 o
 -16   2  24        4.33       14.80     45.13 o
 -14   2  24        6.17       39.91     42.78 o
 -12   2  24        6.02       86.14     28.30 o
 -10   2  24      288.40      274.28     34.63 o
  -8   2  24       12.35       36.45     46.69 o
  -6   2  24      253.78      242.46     35.61 o
 -39   3  24        2.74       80.99     31.11 o
 -37   3  24       73.02       48.52     54.78 o
 -35   3  24       42.83       21.06     51.45 o
 -33   3  24       99.86       16.37     52.50 o
 -31   3  24      789.76      780.71     40.89 o
 -29   3  24       39.11       63.12     45.58 o
 -27   3  24       26.46       -7.50     49.04 o
 -25   3  24       16.01      -20.67     47.21 o
 -23   3  24        0.14      -48.91     48.91 o
 -21   3  24       16.93       59.60     29.21 o
 -19   3  24     1067.82     1037.71     43.50 o
 -17   3  24      161.81      205.29     31.63 o
 -15   3  24       10.00       15.98     47.02 o
 -13   3  24        0.66       20.54     47.93 o
 -11   3  24        6.78      -47.08     47.08 o
  -9   3  24       87.47      111.05     35.87 o
  -7   3  24       47.63       53.34     54.39 o
 -36   4  24       28.35       13.96     53.21 o
 -34   4  24        9.77      -11.15     47.47 o
 -32   4  24       13.64       29.67     34.11 o
 -30   4  24      135.10      101.93     52.56 o
 -28   4  24      127.45       53.67     52.89 o
 -26   4  24        2.28      -24.65     50.60 o
 -24   4  24       18.30      -49.82     49.82 o
 -22   4  24        0.38       46.56     46.50 o
 -20   4  24       43.95       75.12     49.30 o
 -18   4  24      202.73      222.70     36.26 o
 -16   4  24       38.02       68.54     48.71 o
 -14   4  24        0.14      -52.76     52.76 o
 -12   4  24       25.46       22.37     48.91 o
 -10   4  24       21.17       11.67     55.04 o
 -31   5  24      169.14      224.78     40.69 o
 -29   5  24       84.98      157.42     35.80 o
 -27   5  24       73.43       79.23     55.95 o
 -25   5  24       99.78      115.49     34.95 o
 -23   5  24        1.68       72.78     33.39 o
 -21   5  24       38.60      -13.43     52.23 o
 -19   5  24       28.23       65.80     52.95 o
 -17   5  24       13.45      -54.58     54.58 o
 -43   1  25       21.71       49.44     25.62 o
 -41   1  25      379.24      364.93     25.47 o
 -39   1  25      287.15      295.28     48.26 o
 -37   1  25       24.81       82.00     24.17 o
 -35   1  25       41.48       78.56     24.14 o
 -33   1  25      670.90      650.52     46.72 o
 -31   1  25      213.21      209.41     23.19 o
 -29   1  25       65.32       50.55     24.93 o
 -27   1  25       22.30      -27.79     30.88 o
 -25   1  25       25.29       46.87     30.99 o
 -23   1  25       26.43       33.65     31.76 o
 -21   1  25     1778.98     1745.22     36.49 o
 -19   1  25      451.78      424.81     29.25 o
 -17   1  25        3.46       24.23     41.41 o
 -15   1  25      250.84      253.41     23.40 o
 -13   1  25      182.86      200.67     33.62 o
 -11   1  25      255.00      265.07    105.22 o
  -9   1  25       17.08       41.78     32.24 o
  -7   1  25       11.05       46.53     33.77 o
 -40   2  25       66.83      106.88     34.82 o
 -38   2  25      318.47      287.00     39.45 o
 -36   2  25       88.84       33.19     53.41 o
 -34   2  25      109.16       96.84     49.89 o
 -32   2  25       32.65       58.04     46.17 o
 -30   2  25      754.48      805.23     41.47 o
 -28   2  25        0.09       62.60     28.95 o
 -26   2  25       25.45       55.36     46.56 o
 -24   2  25      102.53       58.36     46.04 o
 -22   2  25      235.21      253.09     33.32 o
 -20   2  25       20.08      -40.56     46.30 o
 -18   2  25       91.17       79.36     45.58 o
 -16   2  25       41.44       41.21     47.02 o
 -14   2  25       69.43       44.47     50.86 o
 -12   2  25       19.39       72.71     46.30 o
 -10   2  25       16.45       10.89     49.36 o
  -8   2  25        0.00       31.95     49.82 o
 -39   3  25       12.17       35.15     51.45 o
 -37   3  25       67.28       89.99     49.82 o
 -35   3  25        7.28      -23.74     47.28 o
 -33   3  25       87.22       18.98     52.30 o
 -31   3  25      356.49      400.07     38.87 o
 -29   3  25      323.71      250.02     35.87 o
 -27   3  25        0.20       29.41     45.65 o
 -25   3  25      109.28       72.65     50.73 o
 -23   3  25       44.30       46.63     48.32 o
 -21   3  25       12.99       52.63     45.45 o
 -19   3  25      220.28      217.41     34.17 o
 -17   3  25       87.58      108.06     31.17 o
 -15   3  25      222.82      311.78     34.43 o
 -13   3  25      199.12      174.57     35.74 o
 -11   3  25       13.27      -53.34     53.34 o
  -9   3  25        1.90        4.63     52.43 o
 -36   4  25      160.43       87.97     60.58 o
 -34   4  25       45.98       96.12     53.80 o
 -32   4  25      171.93      187.68     37.63 o
 -30   4  25      137.38      153.05     35.74 o
 -28   4  25       67.30       10.69     47.93 o
 -26   4  25      311.89      387.42     37.11 o
 -24   4  25        1.03       61.30     51.19 o
 -22   4  25        1.21       14.80     48.71 o
 -20   4  25        3.86      -42.58     50.47 o
 -18   4  25       28.35       15.26     53.08 o
 -16   4  25        2.02      -31.56     50.80 o
 -14   4  25       34.02      -48.52     53.80 o
 -27   5  25       10.90       -7.04     55.76 o
 -25   5  25      137.15      192.50     37.95 o
 -23   5  25       27.41        0.00     55.17 o
 -42   0  26       68.18       81.97     50.80 o
 -40   0  26       20.70       43.43     46.17 o
 -38   0  26        4.51      -48.39     48.39 o
 -36   0  26       13.66       14.22     46.69 o
 -34   0  26        2.72      -39.65     45.19 o
 -32   0  26      104.57      102.06     28.30 o
 -30   0  26       51.29       -1.89     43.37 o
 -28   0  26       18.67        7.30     43.69 o
 -26   0  26      123.17       87.32     29.87 o
 -24   0  26      425.58      391.01     34.89 o
 -22   0  26       62.56       71.47     45.65 o
 -20   0  26     1502.50     1460.99     46.43 o
 -18   0  26      214.73      256.61     31.82 o
 -16   0  26        1.13      -47.54     47.54 o
 -14   0  26      555.49      621.53     40.43 o
 -12   0  26      267.85      207.37     35.15 o
 -10   0  26       13.04       11.09     45.13 o
  -8   0  26       77.19       71.02     34.37 o
 -41   1  26       26.59       -7.84     35.96 o
 -39   1  26      123.58      189.66     63.71 o
 -37   1  26      284.03      217.92     24.58 o
 -35   1  26        0.87       18.02     30.92 o
 -33   1  26      259.38      229.08     23.16 o
 -31   1  26      431.25      403.19     28.63 o
 -29   1  26     1034.36      967.16     59.67 o
 -27   1  26      298.31      289.47     22.85 o
 -25   1  26      279.27      305.90     64.95 o
 -23   1  26      144.43      125.85     26.78 o
 -21   1  26       21.33      -21.41     33.13 o
 -19   1  26        0.47       42.03     29.86 o
 -17   1  26       97.11       84.78     21.67 o
 -15   1  26      265.90      292.29     23.33 o
 -13   1  26      218.06      228.04     24.22 o
 -11   1  26      107.97      182.77     75.74 o
  -9   1  26       70.54       58.93     34.92 o
 -40   2  26        0.07      -27.19     51.19 o
 -38   2  26      108.28      138.12     34.04 o
 -36   2  26      318.25      313.60     36.52 o
 -34   2  26      506.32      571.25     42.06 o
 -32   2  26       17.57       20.02     46.43 o
 -30   2  26      276.25      352.08     34.95 o
 -28   2  26      540.89      618.66     39.00 o
 -26   2  26      703.94      717.78     40.10 o
 -24   2  26       99.59      149.66     30.98 o
 -22   2  26      722.67      652.31     38.80 o
 -20   2  26        1.17       13.63     46.82 o
 -18   2  26      138.42      118.49     31.11 o
 -16   2  26       94.61       18.78     51.19 o
 -14   2  26        1.38       21.45     46.69 o
 -12   2  26      357.98      427.72     41.15 o
 -10   2  26        6.28       83.34     47.41 o
 -37   3  26      125.99      165.70     34.82 o
 -35   3  26        3.04      -30.98     49.89 o
 -33   3  26      423.36      524.30     39.52 o
 -31   3  26      261.97      368.77     38.02 o
 -29   3  26       99.13       94.82     49.10 o
 -27   3  26      426.26      356.31     37.63 o
 -25   3  26      162.10      162.90     34.30 o
 -23   3  26       12.79       24.45     49.23 o
 -21   3  26      104.67       82.10     49.17 o
 -19   3  26        0.30       83.93     43.24 o
 -17   3  26        3.94        4.30     48.06 o
 -15   3  26       11.19        4.50     46.95 o
 -13   3  26        0.01       59.99     46.69 o
 -34   4  26       32.93       68.15     51.06 o
 -32   4  26       10.79      -16.04     53.73 o
 -30   4  26        0.10      -33.98     51.32 o
 -28   4  26        0.50       44.34     47.15 o
 -26   4  26       39.23       35.61     51.84 o
 -24   4  26       29.33       26.48     51.84 o
 -22   4  26       53.63       26.61     52.63 o
 -20   4  26        3.39       15.65     50.21 o
 -18   4  26       30.46       11.41     49.43 o
 -41   1  27       11.97      -39.59     71.02 o
 -39   1  27        0.02       13.82     31.41 o
 -37   1  27       33.99        5.96     33.73 o
 -35   1  27       26.39       37.16     31.63 o
 -33   1  27       18.11       20.22     25.38 o
 -31   1  27      339.31      321.43     24.51 o
 -29   1  27       10.25       20.07     55.66 o
 -27   1  27      342.51      321.18     24.52 o
 -25   1  27       60.36       85.33     41.57 o
 -23   1  27      158.57      170.22     23.90 o
 -21   1  27      112.24      151.14     21.50 o
 -19   1  27        0.09       -7.83     32.34 o
 -17   1  27       54.46       74.86     32.51 o
 -15   1  27        1.92        9.06     51.13 o
 -13   1  27       21.46       11.00     35.32 o
 -11   1  27       20.03      -35.83     35.83 o
 -40   2  27      217.65       92.53     57.97 o
 -38   2  27       33.16      -27.32     52.63 o
 -36   2  27       17.15       21.91     50.73 o
 -34   2  27        0.03       -8.61     48.91 o
 -32   2  27      374.48      428.05     37.50 o
 -30   2  27       62.08       47.28     48.52 o
 -28   2  27      336.09      309.56     36.78 o
 -26   2  27        0.33      -32.48     48.78 o
 -24   2  27      476.08      520.00     38.15 o
 -22   2  27        3.24       36.65     47.80 o
 -20   2  27      122.97       10.30     52.43 o
 -18   2  27       48.09      -49.50     49.50 o
 -16   2  27        6.32      -48.91     48.91 o
 -14   2  27       20.55       63.84     50.47 o
 -37   3  27        1.35      -54.52     54.52 o
 -35   3  27        0.71       45.52     49.36 o
 -33   3  27      193.15      166.42     37.56 o
 -31   3  27      201.56      179.40     35.67 o
 -29   3  27      433.10      452.24     39.06 o
 -27   3  27      760.46      716.61     42.19 o
 -25   3  27       55.22       79.62     48.65 o
 -23   3  27        2.17      -49.76     49.76 o
 -21   3  27        0.32      -50.80     50.80 o
 -19   3  27        6.29      -50.93     52.89 o
 -17   3  27       13.01      -34.04     51.39 o
 -15   3  27       22.18       33.13     51.00 o
 -30   4  27        1.04      -16.43     50.67 o
 -28   4  27       20.65       52.95     54.39 o
 -26   4  27        3.24       34.76     53.41 o
 -24   4  27        0.03       59.93     50.60 o
 -22   4  27        0.46      -37.11     49.95 o
 -40   0  28      195.28      257.26     33.32 o
 -38   0  28       79.81      118.23     31.56 o
 -36   0  28      530.50      680.42     40.89 o
 -34   0  28      740.13      850.10     41.60 o
 -32   0  28        9.90       70.10     41.54 o
 -30   0  28      333.99      413.37     34.89 o
 -28   0  28      336.33      386.90     33.91 o
 -26   0  28       46.37       85.36     43.95 o
 -24   0  28       53.03      -14.22     47.41 o
 -22   0  28        0.22       53.34     41.87 o
 -20   0  28       47.76      -50.41     50.41 o
 -18   0  28        0.05      -10.76     46.89 o
 -16   0  28        1.41       67.43     46.10 o
 -14   0  28        1.57       11.61     46.50 o
 -39   1  28       45.38       59.44     33.59 o
 -37   1  28       90.82      138.83     45.13 o
 -35   1  28      514.72      475.86     27.42 o
 -33   1  28       11.83       -9.68     48.97 o
 -31   1  28      121.36      137.91     22.48 o
 -29   1  28       51.92       22.97     32.73 o
 -27   1  28       11.94       -6.37     31.67 o
 -25   1  28       57.32       58.67     32.42 o
 -23   1  28       29.90       16.27     30.82 o
 -21   1  28        2.29       -5.87     31.37 o
 -19   1  28        0.11       -5.57     38.64 o
 -17   1  28       51.38       73.37     26.24 o
 -15   1  28        1.69       17.68     40.43 o
 -38   2  28      186.73      182.40     37.95 o
 -36   2  28      421.49      396.42     38.02 o
 -34   2  28      136.10       95.60     54.52 o
 -32   2  28      419.35      376.33     37.37 o
 -30   2  28        0.56       17.15     45.58 o
 -28   2  28      367.94      344.71     36.39 o
 -26   2  28        7.24       12.78     48.91 o
 -24   2  28       69.91       59.47     49.04 o
 -22   2  28      384.10      438.22     38.80 o
 -20   2  28      222.99      329.77     34.89 o
 -18   2  28      132.59      196.48     33.65 o
 -16   2  28       40.25       51.58     51.58 o
 -35   3  28       53.78       84.51     50.80 o
 -33   3  28      387.97      548.36     40.76 o
 -31   3  28      140.28      184.29     36.13 o
 -29   3  28      104.01       89.08     35.61 o
 -27   3  28      240.04      331.47     36.32 o
 -25   3  28        0.24       13.56     47.87 o
 -23   3  28      123.68       74.47     54.58 o
 -21   3  28        0.68        6.85     47.15 o
 -19   3  28       10.08       35.02     48.00 o
 -39   1  29       31.38      -22.15     40.63 o
 -37   1  29        4.39       10.22     35.74 o
 -35   1  29        3.74       11.24     37.99 o
 -33   1  29       63.68       74.48     22.27 o
 -31   1  29      217.85      208.23     55.10 o
 -29   1  29       43.91       41.01     37.46 o
 -27   1  29      134.06      152.80     23.25 o
 -25   1  29        7.94        3.65     33.16 o
 -23   1  29       15.89      -12.23     36.03 o
 -21   1  29       21.52       74.13     33.34 o
 -19   1  29        0.38       -4.56     33.57 o
 -36   2  29       37.18       76.88     49.23 o
 -34   2  29       53.73      -11.54     52.69 o
 -32   2  29       95.37      175.03     33.13 o
 -30   2  29       19.08       51.52     50.21 o
 -28   2  29       15.35      -51.58     51.58 o
 -26   2  29      175.59      218.59     36.00 o
 -24   2  29        4.61       31.30     48.84 o
 -22   2  29        2.60      -40.82     48.06 o
 -20   2  29        8.63      -51.26     51.26 o
 -31   3  29       43.50       35.47     56.60 o
 -29   3  29       50.72       95.86     34.82 o
 -27   3  29        1.46      -52.04     52.04 o
 -36   0  30       41.44       32.41     46.89 o
 -34   0  30       59.18       94.17     49.95 o
 -32   0  30       16.37       11.22     46.23 o
 -30   0  30        0.00      -47.80     47.80 o
 -28   0  30       34.24      -26.67     47.47 o
 -26   0  30       25.01      116.92     30.52 o
 -24   0  30       92.78       85.95     50.54 o
 -22   0  30       17.31       27.58     48.39 o
 -35   1  30       20.05       35.92     32.62 o
 -33   1  30       47.14       89.89     28.41 o
 -31   1  30        1.52      -15.87     36.94 o
 -29   1  30      297.74      369.46     34.63 o
 -27   1  30        0.98       13.77     32.03 o
 -25   1  30       78.95       75.31     35.71 o
 -23   1  30      194.67      225.11     24.94 o
 -32   2  30      112.43       30.39     51.26 o
 -30   2  30       89.85       88.88     56.80 o
 -28   2  30       36.53       60.26     53.02 o
 -26   2  30       60.83       96.32     52.04 o
 
